# Supplementary material for: RNAProt: an efficient and feature-rich RNA binding protein binding site predictor
Source: Gigascience. 2021 Aug 18;10(8):giab054. doi: 10.1093/gigascience/giab054 (PMC8372218; doi:10.1093/gigascience/giab054)
Supplement: giab054_Supplemental_Files [file giab054_supplemental_files.zip]

Archive with 2 entries (2 files):
- Supplementary_methods.pdf
- Supplementary_tables_S1-S7.xlsx
