# Supplementary material for: RNAProt: an efficient and feature-rich RNA binding protein binding site predictor
Source: Gigascience. 2021 Aug 18;10(8):giab054. doi: 10.1093/gigascience/giab054 (PMC8372218; doi:10.1093/gigascience/giab054)
Supplement: giab054_Supplemental_Files [file giab054_supplemental_files.zip › Supplementary_tables_S1-S7.xlsx]

## Sheet: Table S1
Table S1: 10-fold cross validation results for GraphProt, DeepCLIP, RNAProt, and RNAProt with additional features. Results for the first benchmark set, containing 23 CLIP-seq datasets from 20 different RBPs and various CLIP-seq protocols.
	GraphProt		DeepCLIP		RNAProt		RNAProt structure		RNAProt exon-intron		RNAProt phastCons		RNAProt phyloP		RNAProt eia+con
Dataset_ID	AUC	STDEV	AUC	STDEV	AUC	STDEV	AUC	STDEV	AUC	STDEV	AUC	STDEV	AUC	STDEV	AUC	STDEV
ALKBH5_Baltz2012	0.70099	0.0249198	0.703817	0.0272561	0.621712	0.025263	0.643097	0.030291	0.830284	0.025365	0.805335	0.024436	0.818279	0.028159	0.864313	0.022851
C17ORF85_Baltz2012	0.803662	0.0302888	0.807535	0.0220791	0.754772	0.030197	0.748146	0.043581	0.891207	0.017929	0.900443	0.00877	0.905828	0.010701	0.910552	0.01037
C22ORF28_Baltz2012	0.741173	0.0200729	0.745406	0.0160921	0.747117	0.013204	0.735142	0.020829	0.881239	0.011396	0.871038	0.009122	0.8852	0.010912	0.909858	0.00982
CAPRIN1_Baltz2012	0.685221	0.0135599	0.688829	0.0153567	0.737734	0.026188	0.742867	0.016637	0.905541	0.006722	0.861769	0.005977	0.867295	0.008033	0.919726	0.009543
CLIPSEQ_AGO2	0.720962	0.0125886	0.722087	0.0157204	0.780886	0.015952	0.780553	0.018482	0.956925	0.005906	0.900042	0.009706	0.907932	0.010692	0.964374	0.006028
CLIPSEQ_ELAVL1	0.914864	0.0064635	0.944598	0.0171908	0.974817	0.004535	0.973531	0.004546	0.995206	0.001404	0.98308	0.003553	0.982584	0.003772	0.995621	0.001547
CLIPSEQ_SFRS1	0.853579	0.0100438	0.866633	0.0100961	0.892252	0.006674	0.890986	0.007984	0.923351	0.006731	0.919015	0.005905	0.922655	0.004313	0.929916	0.006895
ICLIP_HNRNPC	0.924826	0.00477041	0.937773	0.0134975	0.973199	0.003651	0.97299	0.004437	0.973315	0.005346	0.972841	0.004087	0.973604	0.003854	0.972055	0.004376
ICLIP_TDP43	0.848902	0.0106742	0.855971	0.0100214	0.896304	0.006733	0.896707	0.006096	0.896518	0.004915	0.894366	0.008145	0.896114	0.008468	0.892119	0.010123
ICLIP_TIA1	0.824488	0.0158215	0.853913	0.0225851	0.916107	0.007396	0.91429	0.006614	0.946396	0.00452	0.939325	0.005443	0.939307	0.005597	0.949283	0.0045
ICLIP_TIAL1	0.802945	0.0167368	0.831285	0.0201927	0.90295	0.009006	0.902297	0.010395	0.92567	0.010012	0.918346	0.011587	0.920196	0.007108	0.930191	0.00886
PARCLIP_AGO1234	0.706749	0.0191084	0.710768	0.0157581	0.80436	0.009709	0.802822	0.015709	0.919226	0.00824	0.884567	0.011894	0.879393	0.012151	0.926202	0.007843
PARCLIP_ELAVL1A	0.876617	0.0102953	0.961118	0.0143084	0.973026	0.005529	0.971802	0.004601	0.994737	0.00103	0.98074	0.002133	0.980699	0.002977	0.994701	0.000921
PARCLIP_ELAVL1	0.91409	0.011378	0.882622	0.0207461	0.936808	0.00715	0.936235	0.008988	0.964494	0.006543	0.946331	0.009299	0.946956	0.008561	0.964959	0.007477
PARCLIP_EWSR1	0.823267	0.0163898	0.88636	0.0130952	0.942229	0.006582	0.941797	0.005118	0.967236	0.005731	0.958807	0.006785	0.958952	0.005212	0.967462	0.004965
PARCLIP_FUS	0.841904	0.00883322	0.901966	0.0309896	0.96191	0.00704	0.960405	0.005227	0.965776	0.005462	0.962358	0.005539	0.963172	0.006869	0.964301	0.006255
PARCLIP_HUR	0.936799	0.00733395	0.956385	0.0107057	0.98897	0.004924	0.988402	0.004296	0.990179	0.004158	0.989324	0.005244	0.989518	0.005231	0.990183	0.004651
PARCLIP_IGF2BP123	0.778458	0.00910778	0.812168	0.0247832	0.873295	0.006849	0.871242	0.009533	0.9697	0.006875	0.92519	0.007279	0.926256	0.005211	0.970986	0.006284
PARCLIP_MOV10	0.74694	0.0152261	0.750639	0.0187938	0.804104	0.016016	0.803107	0.01352	0.943649	0.007216	0.841501	0.012902	0.857328	0.014898	0.94775	0.005682
PARCLIP_PUM2	0.884722	0.0127218	0.913117	0.0109777	0.938906	0.008288	0.938322	0.006798	0.973492	0.004155	0.954354	0.005287	0.955266	0.006124	0.973356	0.005244
PARCLIP_QKI	0.925771	0.00758372	0.956474	0.00882618	0.967272	0.006193	0.964592	0.00598	0.983	0.005109	0.97546	0.004902	0.976401	0.004266	0.982718	0.004013
PARCLIP_TAF15	0.839043	0.00821609	0.940519	0.0301046	0.976962	0.005348	0.97874	0.004469	0.981388	0.00433	0.98041	0.004937	0.979635	0.004681	0.982375	0.002938
ZC3H7B_Baltz2012	0.697328	0.0121767	0.695922	0.0112971	0.703713	0.01401	0.698013	0.01874	0.846582	0.011241	0.809977	0.011433	0.806728	0.013996	0.858929	0.011115
Mean	0.8171		0.840257		0.872583		0.872004		0.940222		0.920636		0.923448		0.946171

## Sheet: Table S2
Table S2: 10-fold cross validation results for GraphProt, DeepCLIP, RNAProt, and RNAProt with additional features. Results for the second benchmark set, containing 30 eCLIP datasets from 30 different RBPs.
	GraphProt		DeepCLIP		RNAProt		RNAProt structure		RNAProt exon-intron		RNAProt phastCons		RNAProt phyloP		RNAProt eia+con
Dataset_ID	AUC	STDEV	AUC	STDEV	AUC	STDEV	AUC	STDEV	AUC	STDEV	AUC	STDEV	AUC	STDEV	AUC	STDEV
AGGF1_HepG2	0.801646	0.0118788	0.815611	0.0200148	0.86055	0.014543	0.863262	0.01229	0.929183	0.010247	0.922276	0.009256	0.929869	0.007146	0.935282	0.007917
BUD13_K562	0.786724	0.00938836	0.82947	0.0373091	0.859108	0.009793	0.860308	0.009947	0.947507	0.004448	0.942593	0.006859	0.948655	0.006428	0.957608	0.004517
CSTF2T_HepG2	0.922686	0.00421764	0.92808	0.0125415	0.955911	0.004836	0.956212	0.004546	0.95813	0.005164	0.957201	0.00515	0.961093	0.004977	0.96198	0.004916
DDX55_HepG2	0.7453	0.00592886	0.765762	0.0130528	0.786788	0.009343	0.785181	0.011837	0.923506	0.005418	0.887118	0.007904	0.894247	0.00726	0.928785	0.00522
EFTUD2_HepG2	0.86959	0.00813771	0.86958	0.00991824	0.893342	0.008056	0.8948	0.008076	0.917588	0.007654	0.919231	0.007633	0.923268	0.00734	0.930766	0.006073
EWSR1_K562	0.855245	0.0100419	0.871983	0.0240259	0.901296	0.011388	0.903507	0.010282	0.904875	0.011226	0.905782	0.010717	0.912847	0.010984	0.913988	0.011009
FASTKD2_HepG2	0.807807	0.00836582	0.84366	0.0165909	0.867453	0.008989	0.860586	0.006218	0.956906	0.004906	0.953406	0.00516	0.959558	0.004071	0.965969	0.003871
FMR1_K562	0.829232	0.0131855	0.891425	0.0112247	0.902363	0.008599	0.902148	0.009121	0.970521	0.004868	0.968571	0.004356	0.972652	0.002653	0.975919	0.003535
FUS_HepG2	0.804693	0.0102861	0.85391	0.0357117	0.875928	0.008115	0.878897	0.007374	0.879125	0.007418	0.879916	0.008958	0.88255	0.006854	0.886052	0.007435
FXR2_K562	0.859705	0.0105404	0.899209	0.0126421	0.91001	0.010239	0.910789	0.008871	0.981269	0.002763	0.978751	0.003171	0.982097	0.003186	0.988908	0.002607
HNRNPA1_K562	0.881548	0.00901672	0.927597	0.0051496	0.936684	0.005577	0.937769	0.00354	0.93855	0.005217	0.935854	0.005277	0.937079	0.004784	0.93819	0.004416
HNRNPC_HepG2	0.936951	0.00348661	0.968935	0.00502922	0.973884	0.003762	0.976687	0.003009	0.973453	0.003043	0.973211	0.003193	0.973522	0.00341	0.972781	0.003607
HNRNPK_HepG2	0.963943	0.00300238	0.971415	0.00693602	0.983798	0.003075	0.984542	0.004134	0.983877	0.00372	0.983804	0.003577	0.984318	0.003128	0.983526	0.003996
IGF2BP1_HepG2	0.779062	0.0197743	0.848149	0.0255649	0.875758	0.006925	0.879582	0.011171	0.977284	0.005546	0.937453	0.007257	0.943125	0.007326	0.977918	0.005096
KHDRBS1_K562	0.870777	0.0122004	0.903944	0.0150831	0.916466	0.009503	0.918167	0.007445	0.922132	0.008968	0.917279	0.008653	0.91899	0.007324	0.921391	0.00851
LIN28B_K562	0.777604	0.0168675	0.799635	0.0211631	0.835084	0.014859	0.853657	0.009379	0.948691	0.006723	0.925157	0.007438	0.931482	0.005454	0.952821	0.003914
PCBP2_HepG2	0.958704	0.0058412	0.971599	0.00424331	0.978758	0.004007	0.979466	0.002519	0.979552	0.003359	0.978783	0.00326	0.980059	0.003305	0.980327	0.00366
PTBP1_HepG2	0.931643	0.00564261	0.949689	0.00562483	0.957568	0.007964	0.95846	0.006138	0.959081	0.007136	0.958569	0.007236	0.959276	0.006996	0.958898	0.007289
PUM2_K562	0.665805	0.0115226	0.694817	0.0136943	0.7315	0.01521	0.722316	0.011476	0.802198	0.009549	0.76917	0.007065	0.773441	0.007599	0.801716	0.010991
QKI_HepG2	0.831843	0.02125	0.887425	0.0165187	0.911759	0.006511	0.911645	0.005613	0.9113	0.007368	0.912179	0.007754	0.910695	0.006199	0.910616	0.007467
RBFOX2_K562	0.76862	0.0118186	0.79216	0.0195351	0.841119	0.009669	0.843876	0.011782	0.862486	0.008933	0.856072	0.008335	0.865132	0.007358	0.868483	0.008085
SF3B4_K562	0.775064	0.0141047	0.818181	0.022126	0.858039	0.009433	0.854313	0.012323	0.941264	0.007722	0.944043	0.003247	0.952645	0.004668	0.960163	0.005582
SFPQ_HepG2	0.780312	0.0108424	0.783341	0.0154013	0.823466	0.011162	0.827735	0.007554	0.826719	0.010029	0.825204	0.009633	0.838995	0.01077	0.843856	0.009601
SMNDC1_K562	0.853425	0.00702946	0.857115	0.00751451	0.889147	0.006381	0.892164	0.007128	0.912404	0.006722	0.908735	0.00647	0.916833	0.007241	0.9228	0.006171
SRSF1_HepG2	0.929691	0.00828003	0.95588	0.0062149	0.963827	0.003532	0.961876	0.002834	0.982716	0.002172	0.980475	0.002016	0.981726	0.001914	0.98534	0.002724
TAF15_HepG2	0.887635	0.00470994	0.894373	0.0119073	0.92138	0.007382	0.925187	0.005962	0.921682	0.006405	0.923337	0.006223	0.924055	0.005847	0.923265	0.005309
TARDBP_K562	0.974	0.00409548	0.979509	0.00551045	0.983526	0.00372	0.983635	0.002543	0.986558	0.002933	0.984994	0.00183	0.985253	0.00297	0.985678	0.002881
TIA1_K562	0.799223	0.0113272	0.890636	0.0104808	0.894125	0.007274	0.896391	0.006278	0.923219	0.0053	0.910987	0.00699	0.915372	0.006241	0.929667	0.006232
U2AF2_HepG2	0.807727	0.0149891	0.937084	0.00815865	0.937255	0.004201	0.935768	0.005105	0.946895	0.005576	0.945362	0.006483	0.94826	0.005841	0.951731	0.004802
UPF1_K562	0.68732	0.0117553	0.70085	0.0173078	0.764103	0.008838	0.763722	0.01014	0.966442	0.003783	0.811938	0.014641	0.832	0.011171	0.969057	0.002993
Mean	0.838118		0.870034		0.893		0.894088		0.934504		0.923248		0.92797		0.939449

## Sheet: Table S3
Table S3: 10-fold cross validation single fold AUC results for GraphProt, DeepCLIP, and RNAProt. Benchmark Set 1: Set from Table S1 (23 datasets). Benchmark Set 2: Set from Table S2 (30 datasets).
Benchmark Set	Dataset ID	Method	CV Fold	Fold AUC
1	ALKBH5_Baltz2012	DeepCLIP	1	0.695965
1	ALKBH5_Baltz2012	DeepCLIP	2	0.685663
1	ALKBH5_Baltz2012	DeepCLIP	3	0.708305
1	ALKBH5_Baltz2012	DeepCLIP	4	0.726842
1	ALKBH5_Baltz2012	DeepCLIP	5	0.702824
1	ALKBH5_Baltz2012	DeepCLIP	6	0.745782
1	ALKBH5_Baltz2012	DeepCLIP	7	0.697515
1	ALKBH5_Baltz2012	DeepCLIP	8	0.721706
1	ALKBH5_Baltz2012	DeepCLIP	9	0.709653
1	ALKBH5_Baltz2012	DeepCLIP	10	0.643911
1	C17ORF85_Baltz2012	DeepCLIP	1	0.813108
1	C17ORF85_Baltz2012	DeepCLIP	2	0.774721
1	C17ORF85_Baltz2012	DeepCLIP	3	0.78104
1	C17ORF85_Baltz2012	DeepCLIP	4	0.787372
1	C17ORF85_Baltz2012	DeepCLIP	5	0.840106
1	C17ORF85_Baltz2012	DeepCLIP	6	0.807365
1	C17ORF85_Baltz2012	DeepCLIP	7	0.809672
1	C17ORF85_Baltz2012	DeepCLIP	8	0.827802
1	C17ORF85_Baltz2012	DeepCLIP	9	0.801069
1	C17ORF85_Baltz2012	DeepCLIP	10	0.833089
1	C22ORF28_Baltz2012	DeepCLIP	1	0.729921
1	C22ORF28_Baltz2012	DeepCLIP	2	0.774835
1	C22ORF28_Baltz2012	DeepCLIP	3	0.730622
1	C22ORF28_Baltz2012	DeepCLIP	4	0.763669
1	C22ORF28_Baltz2012	DeepCLIP	5	0.727048
1	C22ORF28_Baltz2012	DeepCLIP	6	0.756719
1	C22ORF28_Baltz2012	DeepCLIP	7	0.738188
1	C22ORF28_Baltz2012	DeepCLIP	8	0.735277
1	C22ORF28_Baltz2012	DeepCLIP	9	0.752676
1	C22ORF28_Baltz2012	DeepCLIP	10	0.745107
1	CAPRIN1_Baltz2012	DeepCLIP	1	0.677023
1	CAPRIN1_Baltz2012	DeepCLIP	2	0.703267
1	CAPRIN1_Baltz2012	DeepCLIP	3	0.685545
1	CAPRIN1_Baltz2012	DeepCLIP	4	0.694409
1	CAPRIN1_Baltz2012	DeepCLIP	5	0.657012
1	CAPRIN1_Baltz2012	DeepCLIP	6	0.689205
1	CAPRIN1_Baltz2012	DeepCLIP	7	0.708124
1	CAPRIN1_Baltz2012	DeepCLIP	8	0.705905
1	CAPRIN1_Baltz2012	DeepCLIP	9	0.685872
1	CAPRIN1_Baltz2012	DeepCLIP	10	0.681928
1	CLIPSEQ_AGO2	DeepCLIP	1	0.695428
1	CLIPSEQ_AGO2	DeepCLIP	2	0.730281
1	CLIPSEQ_AGO2	DeepCLIP	3	0.725568
1	CLIPSEQ_AGO2	DeepCLIP	4	0.721711
1	CLIPSEQ_AGO2	DeepCLIP	5	0.735089
1	CLIPSEQ_AGO2	DeepCLIP	6	0.726271
1	CLIPSEQ_AGO2	DeepCLIP	7	0.69476
1	CLIPSEQ_AGO2	DeepCLIP	8	0.744345
1	CLIPSEQ_AGO2	DeepCLIP	9	0.723876
1	CLIPSEQ_AGO2	DeepCLIP	10	0.723545
1	CLIPSEQ_ELAVL1	DeepCLIP	1	0.923099
1	CLIPSEQ_ELAVL1	DeepCLIP	2	0.964936
1	CLIPSEQ_ELAVL1	DeepCLIP	3	0.9487
1	CLIPSEQ_ELAVL1	DeepCLIP	4	0.970614
1	CLIPSEQ_ELAVL1	DeepCLIP	5	0.949824
1	CLIPSEQ_ELAVL1	DeepCLIP	6	0.93431
1	CLIPSEQ_ELAVL1	DeepCLIP	7	0.926909
1	CLIPSEQ_ELAVL1	DeepCLIP	8	0.950093
1	CLIPSEQ_ELAVL1	DeepCLIP	9	0.922231
1	CLIPSEQ_ELAVL1	DeepCLIP	10	0.955262
1	CLIPSEQ_SFRS1	DeepCLIP	1	0.862461
1	CLIPSEQ_SFRS1	DeepCLIP	2	0.862097
1	CLIPSEQ_SFRS1	DeepCLIP	3	0.876731
1	CLIPSEQ_SFRS1	DeepCLIP	4	0.862477
1	CLIPSEQ_SFRS1	DeepCLIP	5	0.890884
1	CLIPSEQ_SFRS1	DeepCLIP	6	0.863031
1	CLIPSEQ_SFRS1	DeepCLIP	7	0.854607
1	CLIPSEQ_SFRS1	DeepCLIP	8	0.866099
1	CLIPSEQ_SFRS1	DeepCLIP	9	0.86393
1	CLIPSEQ_SFRS1	DeepCLIP	10	0.864017
1	ICLIP_HNRNPC	DeepCLIP	1	0.925674
1	ICLIP_HNRNPC	DeepCLIP	2	0.958467
1	ICLIP_HNRNPC	DeepCLIP	3	0.931295
1	ICLIP_HNRNPC	DeepCLIP	4	0.959149
1	ICLIP_HNRNPC	DeepCLIP	5	0.93655
1	ICLIP_HNRNPC	DeepCLIP	6	0.924676
1	ICLIP_HNRNPC	DeepCLIP	7	0.947527
1	ICLIP_HNRNPC	DeepCLIP	8	0.938628
1	ICLIP_HNRNPC	DeepCLIP	9	0.920756
1	ICLIP_HNRNPC	DeepCLIP	10	0.935008
1	ICLIP_TDP43	DeepCLIP	1	0.865298
1	ICLIP_TDP43	DeepCLIP	2	0.849667
1	ICLIP_TDP43	DeepCLIP	3	0.838014
1	ICLIP_TDP43	DeepCLIP	4	0.858494
1	ICLIP_TDP43	DeepCLIP	5	0.855093
1	ICLIP_TDP43	DeepCLIP	6	0.848318
1	ICLIP_TDP43	DeepCLIP	7	0.87393
1	ICLIP_TDP43	DeepCLIP	8	0.858791
1	ICLIP_TDP43	DeepCLIP	9	0.850645
1	ICLIP_TDP43	DeepCLIP	10	0.861463
1	ICLIP_TIA1	DeepCLIP	1	0.868694
1	ICLIP_TIA1	DeepCLIP	2	0.823855
1	ICLIP_TIA1	DeepCLIP	3	0.895382
1	ICLIP_TIA1	DeepCLIP	4	0.875184
1	ICLIP_TIA1	DeepCLIP	5	0.824318
1	ICLIP_TIA1	DeepCLIP	6	0.861548
1	ICLIP_TIA1	DeepCLIP	7	0.842806
1	ICLIP_TIA1	DeepCLIP	8	0.859721
1	ICLIP_TIA1	DeepCLIP	9	0.84301
1	ICLIP_TIA1	DeepCLIP	10	0.844607
1	ICLIP_TIAL1	DeepCLIP	1	0.818372
1	ICLIP_TIAL1	DeepCLIP	2	0.84161
1	ICLIP_TIAL1	DeepCLIP	3	0.817504
1	ICLIP_TIAL1	DeepCLIP	4	0.875729
1	ICLIP_TIAL1	DeepCLIP	5	0.832151
1	ICLIP_TIAL1	DeepCLIP	6	0.847638
1	ICLIP_TIAL1	DeepCLIP	7	0.818052
1	ICLIP_TIAL1	DeepCLIP	8	0.836959
1	ICLIP_TIAL1	DeepCLIP	9	0.817091
1	ICLIP_TIAL1	DeepCLIP	10	0.807744
1	PARCLIP_AGO1234	DeepCLIP	1	0.71025
1	PARCLIP_AGO1234	DeepCLIP	2	0.708465
1	PARCLIP_AGO1234	DeepCLIP	3	0.694589
1	PARCLIP_AGO1234	DeepCLIP	4	0.686781
1	PARCLIP_AGO1234	DeepCLIP	5	0.706841
1	PARCLIP_AGO1234	DeepCLIP	6	0.694591
1	PARCLIP_AGO1234	DeepCLIP	7	0.725424
1	PARCLIP_AGO1234	DeepCLIP	8	0.734585
1	PARCLIP_AGO1234	DeepCLIP	9	0.72695
1	PARCLIP_AGO1234	DeepCLIP	10	0.719202
1	PARCLIP_ELAVL1A	DeepCLIP	1	0.958791
1	PARCLIP_ELAVL1A	DeepCLIP	2	0.95162
1	PARCLIP_ELAVL1A	DeepCLIP	3	0.975432
1	PARCLIP_ELAVL1A	DeepCLIP	4	0.966688
1	PARCLIP_ELAVL1A	DeepCLIP	5	0.971023
1	PARCLIP_ELAVL1A	DeepCLIP	6	0.926153
1	PARCLIP_ELAVL1A	DeepCLIP	7	0.960221
1	PARCLIP_ELAVL1A	DeepCLIP	8	0.971572
1	PARCLIP_ELAVL1A	DeepCLIP	9	0.959717
1	PARCLIP_ELAVL1A	DeepCLIP	10	0.969967
1	PARCLIP_ELAVL1	DeepCLIP	1	0.885322
1	PARCLIP_ELAVL1	DeepCLIP	2	0.922103
1	PARCLIP_ELAVL1	DeepCLIP	3	0.871382
1	PARCLIP_ELAVL1	DeepCLIP	4	0.857382
1	PARCLIP_ELAVL1	DeepCLIP	5	0.877256
1	PARCLIP_ELAVL1	DeepCLIP	6	0.859847
1	PARCLIP_ELAVL1	DeepCLIP	7	0.88105
1	PARCLIP_ELAVL1	DeepCLIP	8	0.891802
1	PARCLIP_ELAVL1	DeepCLIP	9	0.870039
1	PARCLIP_ELAVL1	DeepCLIP	10	0.910037
1	PARCLIP_EWSR1	DeepCLIP	1	0.881079
1	PARCLIP_EWSR1	DeepCLIP	2	0.879477
1	PARCLIP_EWSR1	DeepCLIP	3	0.881041
1	PARCLIP_EWSR1	DeepCLIP	4	0.903374
1	PARCLIP_EWSR1	DeepCLIP	5	0.890742
1	PARCLIP_EWSR1	DeepCLIP	6	0.867378
1	PARCLIP_EWSR1	DeepCLIP	7	0.883888
1	PARCLIP_EWSR1	DeepCLIP	8	0.889837
1	PARCLIP_EWSR1	DeepCLIP	9	0.911471
1	PARCLIP_EWSR1	DeepCLIP	10	0.875312
1	PARCLIP_FUS	DeepCLIP	1	0.899227
1	PARCLIP_FUS	DeepCLIP	2	0.876643
1	PARCLIP_FUS	DeepCLIP	3	0.902488
1	PARCLIP_FUS	DeepCLIP	4	0.956112
1	PARCLIP_FUS	DeepCLIP	5	0.874822
1	PARCLIP_FUS	DeepCLIP	6	0.912052
1	PARCLIP_FUS	DeepCLIP	7	0.954211
1	PARCLIP_FUS	DeepCLIP	8	0.87524
1	PARCLIP_FUS	DeepCLIP	9	0.875341
1	PARCLIP_FUS	DeepCLIP	10	0.893527
1	PARCLIP_HUR	DeepCLIP	1	0.962829
1	PARCLIP_HUR	DeepCLIP	2	0.955045
1	PARCLIP_HUR	DeepCLIP	3	0.950217
1	PARCLIP_HUR	DeepCLIP	4	0.96389
1	PARCLIP_HUR	DeepCLIP	5	0.975236
1	PARCLIP_HUR	DeepCLIP	6	0.946531
1	PARCLIP_HUR	DeepCLIP	7	0.965669
1	PARCLIP_HUR	DeepCLIP	8	0.955231
1	PARCLIP_HUR	DeepCLIP	9	0.938432
1	PARCLIP_HUR	DeepCLIP	10	0.950771
1	PARCLIP_IGF2BP123	DeepCLIP	1	0.837014
1	PARCLIP_IGF2BP123	DeepCLIP	2	0.823112
1	PARCLIP_IGF2BP123	DeepCLIP	3	0.78244
1	PARCLIP_IGF2BP123	DeepCLIP	4	0.817824
1	PARCLIP_IGF2BP123	DeepCLIP	5	0.830965
1	PARCLIP_IGF2BP123	DeepCLIP	6	0.777508
1	PARCLIP_IGF2BP123	DeepCLIP	7	0.822017
1	PARCLIP_IGF2BP123	DeepCLIP	8	0.830855
1	PARCLIP_IGF2BP123	DeepCLIP	9	0.82805
1	PARCLIP_IGF2BP123	DeepCLIP	10	0.771895
1	PARCLIP_MOV10	DeepCLIP	1	0.762589
1	PARCLIP_MOV10	DeepCLIP	2	0.772467
1	PARCLIP_MOV10	DeepCLIP	3	0.763657
1	PARCLIP_MOV10	DeepCLIP	4	0.761535
1	PARCLIP_MOV10	DeepCLIP	5	0.764647
1	PARCLIP_MOV10	DeepCLIP	6	0.730944
1	PARCLIP_MOV10	DeepCLIP	7	0.74951
1	PARCLIP_MOV10	DeepCLIP	8	0.737372
1	PARCLIP_MOV10	DeepCLIP	9	0.7118
1	PARCLIP_MOV10	DeepCLIP	10	0.751868
1	PARCLIP_PUM2	DeepCLIP	1	0.91936
1	PARCLIP_PUM2	DeepCLIP	2	0.907833
1	PARCLIP_PUM2	DeepCLIP	3	0.902926
1	PARCLIP_PUM2	DeepCLIP	4	0.919884
1	PARCLIP_PUM2	DeepCLIP	5	0.924335
1	PARCLIP_PUM2	DeepCLIP	6	0.918045
1	PARCLIP_PUM2	DeepCLIP	7	0.915382
1	PARCLIP_PUM2	DeepCLIP	8	0.892628
1	PARCLIP_PUM2	DeepCLIP	9	0.927277
1	PARCLIP_PUM2	DeepCLIP	10	0.9035
1	PARCLIP_QKI	DeepCLIP	1	0.955012
1	PARCLIP_QKI	DeepCLIP	2	0.97313
1	PARCLIP_QKI	DeepCLIP	3	0.956665
1	PARCLIP_QKI	DeepCLIP	4	0.953576
1	PARCLIP_QKI	DeepCLIP	5	0.957519
1	PARCLIP_QKI	DeepCLIP	6	0.95
1	PARCLIP_QKI	DeepCLIP	7	0.954655
1	PARCLIP_QKI	DeepCLIP	8	0.940347
1	PARCLIP_QKI	DeepCLIP	9	0.957041
1	PARCLIP_QKI	DeepCLIP	10	0.966789
1	PARCLIP_TAF15	DeepCLIP	1	0.945987
1	PARCLIP_TAF15	DeepCLIP	2	0.950288
1	PARCLIP_TAF15	DeepCLIP	3	0.971851
1	PARCLIP_TAF15	DeepCLIP	4	0.973289
1	PARCLIP_TAF15	DeepCLIP	5	0.889668
1	PARCLIP_TAF15	DeepCLIP	6	0.954542
1	PARCLIP_TAF15	DeepCLIP	7	0.90045
1	PARCLIP_TAF15	DeepCLIP	8	0.907202
1	PARCLIP_TAF15	DeepCLIP	9	0.955236
1	PARCLIP_TAF15	DeepCLIP	10	0.956678
1	ZC3H7B_Baltz2012	DeepCLIP	1	0.68299
1	ZC3H7B_Baltz2012	DeepCLIP	2	0.704981
1	ZC3H7B_Baltz2012	DeepCLIP	3	0.687651
1	ZC3H7B_Baltz2012	DeepCLIP	4	0.703907
1	ZC3H7B_Baltz2012	DeepCLIP	5	0.712517
1	ZC3H7B_Baltz2012	DeepCLIP	6	0.682928
1	ZC3H7B_Baltz2012	DeepCLIP	7	0.696161
1	ZC3H7B_Baltz2012	DeepCLIP	8	0.703727
1	ZC3H7B_Baltz2012	DeepCLIP	9	0.681366
1	ZC3H7B_Baltz2012	DeepCLIP	10	0.702996
1	ALKBH5_Baltz2012	RNAProt	1	0.671473
1	ALKBH5_Baltz2012	RNAProt	2	0.620525
1	ALKBH5_Baltz2012	RNAProt	3	0.625856
1	ALKBH5_Baltz2012	RNAProt	4	0.620581
1	ALKBH5_Baltz2012	RNAProt	5	0.6281
1	ALKBH5_Baltz2012	RNAProt	6	0.642128
1	ALKBH5_Baltz2012	RNAProt	7	0.611491
1	ALKBH5_Baltz2012	RNAProt	8	0.600317
1	ALKBH5_Baltz2012	RNAProt	9	0.622138
1	ALKBH5_Baltz2012	RNAProt	10	0.574514
1	C17ORF85_Baltz2012	RNAProt	1	0.746041
1	C17ORF85_Baltz2012	RNAProt	2	0.734188
1	C17ORF85_Baltz2012	RNAProt	3	0.746105
1	C17ORF85_Baltz2012	RNAProt	4	0.713947
1	C17ORF85_Baltz2012	RNAProt	5	0.777528
1	C17ORF85_Baltz2012	RNAProt	6	0.752332
1	C17ORF85_Baltz2012	RNAProt	7	0.762515
1	C17ORF85_Baltz2012	RNAProt	8	0.811864
1	C17ORF85_Baltz2012	RNAProt	9	0.784016
1	C17ORF85_Baltz2012	RNAProt	10	0.719181
1	C22ORF28_Baltz2012	RNAProt	1	0.758924
1	C22ORF28_Baltz2012	RNAProt	2	0.760816
1	C22ORF28_Baltz2012	RNAProt	3	0.733948
1	C22ORF28_Baltz2012	RNAProt	4	0.745224
1	C22ORF28_Baltz2012	RNAProt	5	0.746432
1	C22ORF28_Baltz2012	RNAProt	6	0.752184
1	C22ORF28_Baltz2012	RNAProt	7	0.722864
1	C22ORF28_Baltz2012	RNAProt	8	0.760972
1	C22ORF28_Baltz2012	RNAProt	9	0.756056
1	C22ORF28_Baltz2012	RNAProt	10	0.733748
1	CAPRIN1_Baltz2012	RNAProt	1	0.750992
1	CAPRIN1_Baltz2012	RNAProt	2	0.759872
1	CAPRIN1_Baltz2012	RNAProt	3	0.68384
1	CAPRIN1_Baltz2012	RNAProt	4	0.763152
1	CAPRIN1_Baltz2012	RNAProt	5	0.720044
1	CAPRIN1_Baltz2012	RNAProt	6	0.744432
1	CAPRIN1_Baltz2012	RNAProt	7	0.76816
1	CAPRIN1_Baltz2012	RNAProt	8	0.731292
1	CAPRIN1_Baltz2012	RNAProt	9	0.742484
1	CAPRIN1_Baltz2012	RNAProt	10	0.713072
1	CLIPSEQ_AGO2	RNAProt	1	0.799356
1	CLIPSEQ_AGO2	RNAProt	2	0.78198
1	CLIPSEQ_AGO2	RNAProt	3	0.752816
1	CLIPSEQ_AGO2	RNAProt	4	0.806516
1	CLIPSEQ_AGO2	RNAProt	5	0.772572
1	CLIPSEQ_AGO2	RNAProt	6	0.775868
1	CLIPSEQ_AGO2	RNAProt	7	0.795964
1	CLIPSEQ_AGO2	RNAProt	8	0.779056
1	CLIPSEQ_AGO2	RNAProt	9	0.768304
1	CLIPSEQ_AGO2	RNAProt	10	0.776428
1	CLIPSEQ_ELAVL1	RNAProt	1	0.978216
1	CLIPSEQ_ELAVL1	RNAProt	2	0.972724
1	CLIPSEQ_ELAVL1	RNAProt	3	0.965664
1	CLIPSEQ_ELAVL1	RNAProt	4	0.97236
1	CLIPSEQ_ELAVL1	RNAProt	5	0.978996
1	CLIPSEQ_ELAVL1	RNAProt	6	0.9718
1	CLIPSEQ_ELAVL1	RNAProt	7	0.978248
1	CLIPSEQ_ELAVL1	RNAProt	8	0.97332
1	CLIPSEQ_ELAVL1	RNAProt	9	0.980952
1	CLIPSEQ_ELAVL1	RNAProt	10	0.975888
1	CLIPSEQ_SFRS1	RNAProt	1	0.886392
1	CLIPSEQ_SFRS1	RNAProt	2	0.890536
1	CLIPSEQ_SFRS1	RNAProt	3	0.893044
1	CLIPSEQ_SFRS1	RNAProt	4	0.891524
1	CLIPSEQ_SFRS1	RNAProt	5	0.891112
1	CLIPSEQ_SFRS1	RNAProt	6	0.902168
1	CLIPSEQ_SFRS1	RNAProt	7	0.90234
1	CLIPSEQ_SFRS1	RNAProt	8	0.893736
1	CLIPSEQ_SFRS1	RNAProt	9	0.892012
1	CLIPSEQ_SFRS1	RNAProt	10	0.879652
1	ICLIP_HNRNPC	RNAProt	1	0.973276
1	ICLIP_HNRNPC	RNAProt	2	0.976224
1	ICLIP_HNRNPC	RNAProt	3	0.971496
1	ICLIP_HNRNPC	RNAProt	4	0.971404
1	ICLIP_HNRNPC	RNAProt	5	0.973904
1	ICLIP_HNRNPC	RNAProt	6	0.972724
1	ICLIP_HNRNPC	RNAProt	7	0.968132
1	ICLIP_HNRNPC	RNAProt	8	0.980944
1	ICLIP_HNRNPC	RNAProt	9	0.974692
1	ICLIP_HNRNPC	RNAProt	10	0.969192
1	ICLIP_TDP43	RNAProt	1	0.891928
1	ICLIP_TDP43	RNAProt	2	0.895744
1	ICLIP_TDP43	RNAProt	3	0.88938
1	ICLIP_TDP43	RNAProt	4	0.908696
1	ICLIP_TDP43	RNAProt	5	0.90494
1	ICLIP_TDP43	RNAProt	6	0.896848
1	ICLIP_TDP43	RNAProt	7	0.897088
1	ICLIP_TDP43	RNAProt	8	0.888088
1	ICLIP_TDP43	RNAProt	9	0.890616
1	ICLIP_TDP43	RNAProt	10	0.899716
1	ICLIP_TIA1	RNAProt	1	0.921588
1	ICLIP_TIA1	RNAProt	2	0.907312
1	ICLIP_TIA1	RNAProt	3	0.913384
1	ICLIP_TIA1	RNAProt	4	0.921816
1	ICLIP_TIA1	RNAProt	5	0.918488
1	ICLIP_TIA1	RNAProt	6	0.92972
1	ICLIP_TIA1	RNAProt	7	0.908756
1	ICLIP_TIA1	RNAProt	8	0.917008
1	ICLIP_TIA1	RNAProt	9	0.90618
1	ICLIP_TIA1	RNAProt	10	0.916816
1	ICLIP_TIAL1	RNAProt	1	0.904104
1	ICLIP_TIAL1	RNAProt	2	0.912764
1	ICLIP_TIAL1	RNAProt	3	0.899492
1	ICLIP_TIAL1	RNAProt	4	0.90546
1	ICLIP_TIAL1	RNAProt	5	0.88866
1	ICLIP_TIAL1	RNAProt	6	0.89194
1	ICLIP_TIAL1	RNAProt	7	0.914472
1	ICLIP_TIAL1	RNAProt	8	0.908528
1	ICLIP_TIAL1	RNAProt	9	0.909888
1	ICLIP_TIAL1	RNAProt	10	0.894196
1	PARCLIP_AGO1234	RNAProt	1	0.804044
1	PARCLIP_AGO1234	RNAProt	2	0.820364
1	PARCLIP_AGO1234	RNAProt	3	0.792572
1	PARCLIP_AGO1234	RNAProt	4	0.81052
1	PARCLIP_AGO1234	RNAProt	5	0.802304
1	PARCLIP_AGO1234	RNAProt	6	0.807448
1	PARCLIP_AGO1234	RNAProt	7	0.80488
1	PARCLIP_AGO1234	RNAProt	8	0.812796
1	PARCLIP_AGO1234	RNAProt	9	0.786304
1	PARCLIP_AGO1234	RNAProt	10	0.802364
1	PARCLIP_ELAVL1A	RNAProt	1	0.979088
1	PARCLIP_ELAVL1A	RNAProt	2	0.967804
1	PARCLIP_ELAVL1A	RNAProt	3	0.975376
1	PARCLIP_ELAVL1A	RNAProt	4	0.981136
1	PARCLIP_ELAVL1A	RNAProt	5	0.970176
1	PARCLIP_ELAVL1A	RNAProt	6	0.976244
1	PARCLIP_ELAVL1A	RNAProt	7	0.967904
1	PARCLIP_ELAVL1A	RNAProt	8	0.976916
1	PARCLIP_ELAVL1A	RNAProt	9	0.971388
1	PARCLIP_ELAVL1A	RNAProt	10	0.964232
1	PARCLIP_ELAVL1	RNAProt	1	0.93812
1	PARCLIP_ELAVL1	RNAProt	2	0.922324
1	PARCLIP_ELAVL1	RNAProt	3	0.928512
1	PARCLIP_ELAVL1	RNAProt	4	0.94532
1	PARCLIP_ELAVL1	RNAProt	5	0.939104
1	PARCLIP_ELAVL1	RNAProt	6	0.943384
1	PARCLIP_ELAVL1	RNAProt	7	0.93552
1	PARCLIP_ELAVL1	RNAProt	8	0.935172
1	PARCLIP_ELAVL1	RNAProt	9	0.93644
1	PARCLIP_ELAVL1	RNAProt	10	0.94418
1	PARCLIP_EWSR1	RNAProt	1	0.947188
1	PARCLIP_EWSR1	RNAProt	2	0.945832
1	PARCLIP_EWSR1	RNAProt	3	0.936344
1	PARCLIP_EWSR1	RNAProt	4	0.947436
1	PARCLIP_EWSR1	RNAProt	5	0.942368
1	PARCLIP_EWSR1	RNAProt	6	0.945584
1	PARCLIP_EWSR1	RNAProt	7	0.944404
1	PARCLIP_EWSR1	RNAProt	8	0.943456
1	PARCLIP_EWSR1	RNAProt	9	0.943892
1	PARCLIP_EWSR1	RNAProt	10	0.925788
1	PARCLIP_FUS	RNAProt	1	0.9641
1	PARCLIP_FUS	RNAProt	2	0.958076
1	PARCLIP_FUS	RNAProt	3	0.961832
1	PARCLIP_FUS	RNAProt	4	0.95502
1	PARCLIP_FUS	RNAProt	5	0.969548
1	PARCLIP_FUS	RNAProt	6	0.9536
1	PARCLIP_FUS	RNAProt	7	0.95326
1	PARCLIP_FUS	RNAProt	8	0.961384
1	PARCLIP_FUS	RNAProt	9	0.96938
1	PARCLIP_FUS	RNAProt	10	0.9729
1	PARCLIP_HUR	RNAProt	1	0.978412
1	PARCLIP_HUR	RNAProt	2	0.994096
1	PARCLIP_HUR	RNAProt	3	0.992792
1	PARCLIP_HUR	RNAProt	4	0.991736
1	PARCLIP_HUR	RNAProt	5	0.990992
1	PARCLIP_HUR	RNAProt	6	0.986708
1	PARCLIP_HUR	RNAProt	7	0.993028
1	PARCLIP_HUR	RNAProt	8	0.983684
1	PARCLIP_HUR	RNAProt	9	0.987616
1	PARCLIP_HUR	RNAProt	10	0.990632
1	PARCLIP_IGF2BP123	RNAProt	1	0.868612
1	PARCLIP_IGF2BP123	RNAProt	2	0.87558
1	PARCLIP_IGF2BP123	RNAProt	3	0.864236
1	PARCLIP_IGF2BP123	RNAProt	4	0.88156
1	PARCLIP_IGF2BP123	RNAProt	5	0.876564
1	PARCLIP_IGF2BP123	RNAProt	6	0.871012
1	PARCLIP_IGF2BP123	RNAProt	7	0.886092
1	PARCLIP_IGF2BP123	RNAProt	8	0.866108
1	PARCLIP_IGF2BP123	RNAProt	9	0.869652
1	PARCLIP_IGF2BP123	RNAProt	10	0.873532
1	PARCLIP_MOV10	RNAProt	1	0.809648
1	PARCLIP_MOV10	RNAProt	2	0.799192
1	PARCLIP_MOV10	RNAProt	3	0.814072
1	PARCLIP_MOV10	RNAProt	4	0.772404
1	PARCLIP_MOV10	RNAProt	5	0.814704
1	PARCLIP_MOV10	RNAProt	6	0.811008
1	PARCLIP_MOV10	RNAProt	7	0.814176
1	PARCLIP_MOV10	RNAProt	8	0.777816
1	PARCLIP_MOV10	RNAProt	9	0.814588
1	PARCLIP_MOV10	RNAProt	10	0.813436
1	PARCLIP_PUM2	RNAProt	1	0.935624
1	PARCLIP_PUM2	RNAProt	2	0.931008
1	PARCLIP_PUM2	RNAProt	3	0.94436
1	PARCLIP_PUM2	RNAProt	4	0.946616
1	PARCLIP_PUM2	RNAProt	5	0.940932
1	PARCLIP_PUM2	RNAProt	6	0.92826
1	PARCLIP_PUM2	RNAProt	7	0.944904
1	PARCLIP_PUM2	RNAProt	8	0.928228
1	PARCLIP_PUM2	RNAProt	9	0.952452
1	PARCLIP_PUM2	RNAProt	10	0.93668
1	PARCLIP_QKI	RNAProt	1	0.973776
1	PARCLIP_QKI	RNAProt	2	0.9757
1	PARCLIP_QKI	RNAProt	3	0.960444
1	PARCLIP_QKI	RNAProt	4	0.96808
1	PARCLIP_QKI	RNAProt	5	0.971432
1	PARCLIP_QKI	RNAProt	6	0.965848
1	PARCLIP_QKI	RNAProt	7	0.972836
1	PARCLIP_QKI	RNAProt	8	0.957104
1	PARCLIP_QKI	RNAProt	9	0.965496
1	PARCLIP_QKI	RNAProt	10	0.962004
1	PARCLIP_TAF15	RNAProt	1	0.980596
1	PARCLIP_TAF15	RNAProt	2	0.975508
1	PARCLIP_TAF15	RNAProt	3	0.971112
1	PARCLIP_TAF15	RNAProt	4	0.981196
1	PARCLIP_TAF15	RNAProt	5	0.97776
1	PARCLIP_TAF15	RNAProt	6	0.98022
1	PARCLIP_TAF15	RNAProt	7	0.977044
1	PARCLIP_TAF15	RNAProt	8	0.980196
1	PARCLIP_TAF15	RNAProt	9	0.964724
1	PARCLIP_TAF15	RNAProt	10	0.981263
1	ZC3H7B_Baltz2012	RNAProt	1	0.690232
1	ZC3H7B_Baltz2012	RNAProt	2	0.694452
1	ZC3H7B_Baltz2012	RNAProt	3	0.716808
1	ZC3H7B_Baltz2012	RNAProt	4	0.719332
1	ZC3H7B_Baltz2012	RNAProt	5	0.71634
1	ZC3H7B_Baltz2012	RNAProt	6	0.706228
1	ZC3H7B_Baltz2012	RNAProt	7	0.713876
1	ZC3H7B_Baltz2012	RNAProt	8	0.711316
1	ZC3H7B_Baltz2012	RNAProt	9	0.685012
1	ZC3H7B_Baltz2012	RNAProt	10	0.683536
1	ALKBH5_Baltz2012	GraphProt	1	0.678038
1	ALKBH5_Baltz2012	GraphProt	2	0.723207
1	ALKBH5_Baltz2012	GraphProt	3	0.703288
1	ALKBH5_Baltz2012	GraphProt	4	0.728538
1	ALKBH5_Baltz2012	GraphProt	5	0.692234
1	ALKBH5_Baltz2012	GraphProt	6	0.741892
1	ALKBH5_Baltz2012	GraphProt	7	0.676804
1	ALKBH5_Baltz2012	GraphProt	8	0.703189
1	ALKBH5_Baltz2012	GraphProt	9	0.699983
1	ALKBH5_Baltz2012	GraphProt	10	0.662728
1	C17ORF85_Baltz2012	GraphProt	1	0.813225
1	C17ORF85_Baltz2012	GraphProt	2	0.762324
1	C17ORF85_Baltz2012	GraphProt	3	0.755411
1	C17ORF85_Baltz2012	GraphProt	4	0.780109
1	C17ORF85_Baltz2012	GraphProt	5	0.83829
1	C17ORF85_Baltz2012	GraphProt	6	0.804404
1	C17ORF85_Baltz2012	GraphProt	7	0.800403
1	C17ORF85_Baltz2012	GraphProt	8	0.825077
1	C17ORF85_Baltz2012	GraphProt	9	0.810632
1	C17ORF85_Baltz2012	GraphProt	10	0.846744
1	C22ORF28_Baltz2012	GraphProt	1	0.724242
1	C22ORF28_Baltz2012	GraphProt	2	0.759692
1	C22ORF28_Baltz2012	GraphProt	3	0.73311
1	C22ORF28_Baltz2012	GraphProt	4	0.781328
1	C22ORF28_Baltz2012	GraphProt	5	0.712068
1	C22ORF28_Baltz2012	GraphProt	6	0.744456
1	C22ORF28_Baltz2012	GraphProt	7	0.729476
1	C22ORF28_Baltz2012	GraphProt	8	0.731128
1	C22ORF28_Baltz2012	GraphProt	9	0.756092
1	C22ORF28_Baltz2012	GraphProt	10	0.74014
1	CAPRIN1_Baltz2012	GraphProt	1	0.689732
1	CAPRIN1_Baltz2012	GraphProt	2	0.6885
1	CAPRIN1_Baltz2012	GraphProt	3	0.675188
1	CAPRIN1_Baltz2012	GraphProt	4	0.680048
1	CAPRIN1_Baltz2012	GraphProt	5	0.655592
1	CAPRIN1_Baltz2012	GraphProt	6	0.680014
1	CAPRIN1_Baltz2012	GraphProt	7	0.69066
1	CAPRIN1_Baltz2012	GraphProt	8	0.69868
1	CAPRIN1_Baltz2012	GraphProt	9	0.704244
1	CAPRIN1_Baltz2012	GraphProt	10	0.689548
1	CLIPSEQ_AGO2	GraphProt	1	0.691756
1	CLIPSEQ_AGO2	GraphProt	2	0.731388
1	CLIPSEQ_AGO2	GraphProt	3	0.730616
1	CLIPSEQ_AGO2	GraphProt	4	0.714992
1	CLIPSEQ_AGO2	GraphProt	5	0.728888
1	CLIPSEQ_AGO2	GraphProt	6	0.731288
1	CLIPSEQ_AGO2	GraphProt	7	0.711244
1	CLIPSEQ_AGO2	GraphProt	8	0.729272
1	CLIPSEQ_AGO2	GraphProt	9	0.7193
1	CLIPSEQ_AGO2	GraphProt	10	0.720874
1	CLIPSEQ_ELAVL1	GraphProt	1	0.914366
1	CLIPSEQ_ELAVL1	GraphProt	2	0.913888
1	CLIPSEQ_ELAVL1	GraphProt	3	0.909156
1	CLIPSEQ_ELAVL1	GraphProt	4	0.916188
1	CLIPSEQ_ELAVL1	GraphProt	5	0.916856
1	CLIPSEQ_ELAVL1	GraphProt	6	0.92654
1	CLIPSEQ_ELAVL1	GraphProt	7	0.91994
1	CLIPSEQ_ELAVL1	GraphProt	8	0.907148
1	CLIPSEQ_ELAVL1	GraphProt	9	0.919404
1	CLIPSEQ_ELAVL1	GraphProt	10	0.905156
1	CLIPSEQ_SFRS1	GraphProt	1	0.851756
1	CLIPSEQ_SFRS1	GraphProt	2	0.862892
1	CLIPSEQ_SFRS1	GraphProt	3	0.856764
1	CLIPSEQ_SFRS1	GraphProt	4	0.846304
1	CLIPSEQ_SFRS1	GraphProt	5	0.87144
1	CLIPSEQ_SFRS1	GraphProt	6	0.842176
1	CLIPSEQ_SFRS1	GraphProt	7	0.844928
1	CLIPSEQ_SFRS1	GraphProt	8	0.842892
1	CLIPSEQ_SFRS1	GraphProt	9	0.864308
1	CLIPSEQ_SFRS1	GraphProt	10	0.852328
1	ICLIP_HNRNPC	GraphProt	1	0.92134
1	ICLIP_HNRNPC	GraphProt	2	0.922112
1	ICLIP_HNRNPC	GraphProt	3	0.929112
1	ICLIP_HNRNPC	GraphProt	4	0.922832
1	ICLIP_HNRNPC	GraphProt	5	0.926884
1	ICLIP_HNRNPC	GraphProt	6	0.922844
1	ICLIP_HNRNPC	GraphProt	7	0.923944
1	ICLIP_HNRNPC	GraphProt	8	0.933984
1	ICLIP_HNRNPC	GraphProt	9	0.917116
1	ICLIP_HNRNPC	GraphProt	10	0.928096
1	ICLIP_TDP43	GraphProt	1	0.850252
1	ICLIP_TDP43	GraphProt	2	0.845876
1	ICLIP_TDP43	GraphProt	3	0.834964
1	ICLIP_TDP43	GraphProt	4	0.848368
1	ICLIP_TDP43	GraphProt	5	0.847716
1	ICLIP_TDP43	GraphProt	6	0.839356
1	ICLIP_TDP43	GraphProt	7	0.8741
1	ICLIP_TDP43	GraphProt	8	0.855392
1	ICLIP_TDP43	GraphProt	9	0.842096
1	ICLIP_TDP43	GraphProt	10	0.850902
1	ICLIP_TIA1	GraphProt	1	0.816096
1	ICLIP_TIA1	GraphProt	2	0.823352
1	ICLIP_TIA1	GraphProt	3	0.815076
1	ICLIP_TIA1	GraphProt	4	0.846392
1	ICLIP_TIA1	GraphProt	5	0.823424
1	ICLIP_TIA1	GraphProt	6	0.789724
1	ICLIP_TIA1	GraphProt	7	0.8309
1	ICLIP_TIA1	GraphProt	8	0.83676
1	ICLIP_TIA1	GraphProt	9	0.824136
1	ICLIP_TIA1	GraphProt	10	0.839024
1	ICLIP_TIAL1	GraphProt	1	0.81781
1	ICLIP_TIAL1	GraphProt	2	0.778216
1	ICLIP_TIAL1	GraphProt	3	0.798048
1	ICLIP_TIAL1	GraphProt	4	0.791628
1	ICLIP_TIAL1	GraphProt	5	0.816502
1	ICLIP_TIAL1	GraphProt	6	0.780398
1	ICLIP_TIAL1	GraphProt	7	0.80719
1	ICLIP_TIAL1	GraphProt	8	0.829228
1	ICLIP_TIAL1	GraphProt	9	0.813128
1	ICLIP_TIAL1	GraphProt	10	0.7973
1	PARCLIP_AGO1234	GraphProt	1	0.737648
1	PARCLIP_AGO1234	GraphProt	2	0.68928
1	PARCLIP_AGO1234	GraphProt	3	0.701574
1	PARCLIP_AGO1234	GraphProt	4	0.691216
1	PARCLIP_AGO1234	GraphProt	5	0.69142
1	PARCLIP_AGO1234	GraphProt	6	0.689328
1	PARCLIP_AGO1234	GraphProt	7	0.734464
1	PARCLIP_AGO1234	GraphProt	8	0.726604
1	PARCLIP_AGO1234	GraphProt	9	0.70678
1	PARCLIP_AGO1234	GraphProt	10	0.699172
1	PARCLIP_ELAVL1A	GraphProt	1	0.918198
1	PARCLIP_ELAVL1A	GraphProt	2	0.894212
1	PARCLIP_ELAVL1A	GraphProt	3	0.92646
1	PARCLIP_ELAVL1A	GraphProt	4	0.92038
1	PARCLIP_ELAVL1A	GraphProt	5	0.924456
1	PARCLIP_ELAVL1A	GraphProt	6	0.89714
1	PARCLIP_ELAVL1A	GraphProt	7	0.91562
1	PARCLIP_ELAVL1A	GraphProt	8	0.920168
1	PARCLIP_ELAVL1A	GraphProt	9	0.91984
1	PARCLIP_ELAVL1A	GraphProt	10	0.904424
1	PARCLIP_ELAVL1	GraphProt	1	0.885584
1	PARCLIP_ELAVL1	GraphProt	2	0.880868
1	PARCLIP_ELAVL1	GraphProt	3	0.877632
1	PARCLIP_ELAVL1	GraphProt	4	0.85862
1	PARCLIP_ELAVL1	GraphProt	5	0.880568
1	PARCLIP_ELAVL1	GraphProt	6	0.862504
1	PARCLIP_ELAVL1	GraphProt	7	0.881648
1	PARCLIP_ELAVL1	GraphProt	8	0.892348
1	PARCLIP_ELAVL1	GraphProt	9	0.870068
1	PARCLIP_ELAVL1	GraphProt	10	0.876332
1	PARCLIP_EWSR1	GraphProt	1	0.806944
1	PARCLIP_EWSR1	GraphProt	2	0.828436
1	PARCLIP_EWSR1	GraphProt	3	0.81732
1	PARCLIP_EWSR1	GraphProt	4	0.847428
1	PARCLIP_EWSR1	GraphProt	5	0.816844
1	PARCLIP_EWSR1	GraphProt	6	0.821012
1	PARCLIP_EWSR1	GraphProt	7	0.803072
1	PARCLIP_EWSR1	GraphProt	8	0.807152
1	PARCLIP_EWSR1	GraphProt	9	0.836214
1	PARCLIP_EWSR1	GraphProt	10	0.848244
1	PARCLIP_FUS	GraphProt	1	0.851916
1	PARCLIP_FUS	GraphProt	2	0.835232
1	PARCLIP_FUS	GraphProt	3	0.833256
1	PARCLIP_FUS	GraphProt	4	0.830524
1	PARCLIP_FUS	GraphProt	5	0.845296
1	PARCLIP_FUS	GraphProt	6	0.844092
1	PARCLIP_FUS	GraphProt	7	0.85832
1	PARCLIP_FUS	GraphProt	8	0.83426
1	PARCLIP_FUS	GraphProt	9	0.841308
1	PARCLIP_FUS	GraphProt	10	0.84484
1	PARCLIP_HUR	GraphProt	1	0.935776
1	PARCLIP_HUR	GraphProt	2	0.93492
1	PARCLIP_HUR	GraphProt	3	0.926512
1	PARCLIP_HUR	GraphProt	4	0.941332
1	PARCLIP_HUR	GraphProt	5	0.932716
1	PARCLIP_HUR	GraphProt	6	0.941828
1	PARCLIP_HUR	GraphProt	7	0.952896
1	PARCLIP_HUR	GraphProt	8	0.936592
1	PARCLIP_HUR	GraphProt	9	0.929662
1	PARCLIP_HUR	GraphProt	10	0.93576
1	PARCLIP_IGF2BP123	GraphProt	1	0.7891
1	PARCLIP_IGF2BP123	GraphProt	2	0.79134
1	PARCLIP_IGF2BP123	GraphProt	3	0.786036
1	PARCLIP_IGF2BP123	GraphProt	4	0.763652
1	PARCLIP_IGF2BP123	GraphProt	5	0.781024
1	PARCLIP_IGF2BP123	GraphProt	6	0.772724
1	PARCLIP_IGF2BP123	GraphProt	7	0.776328
1	PARCLIP_IGF2BP123	GraphProt	8	0.781384
1	PARCLIP_IGF2BP123	GraphProt	9	0.776036
1	PARCLIP_IGF2BP123	GraphProt	10	0.766956
1	PARCLIP_MOV10	GraphProt	1	0.75242
1	PARCLIP_MOV10	GraphProt	2	0.772204
1	PARCLIP_MOV10	GraphProt	3	0.750744
1	PARCLIP_MOV10	GraphProt	4	0.757194
1	PARCLIP_MOV10	GraphProt	5	0.754772
1	PARCLIP_MOV10	GraphProt	6	0.73686
1	PARCLIP_MOV10	GraphProt	7	0.739712
1	PARCLIP_MOV10	GraphProt	8	0.730856
1	PARCLIP_MOV10	GraphProt	9	0.719436
1	PARCLIP_MOV10	GraphProt	10	0.7552
1	PARCLIP_PUM2	GraphProt	1	0.891888
1	PARCLIP_PUM2	GraphProt	2	0.884252
1	PARCLIP_PUM2	GraphProt	3	0.880012
1	PARCLIP_PUM2	GraphProt	4	0.883924
1	PARCLIP_PUM2	GraphProt	5	0.899016
1	PARCLIP_PUM2	GraphProt	6	0.894496
1	PARCLIP_PUM2	GraphProt	7	0.884052
1	PARCLIP_PUM2	GraphProt	8	0.855796
1	PARCLIP_PUM2	GraphProt	9	0.897748
1	PARCLIP_PUM2	GraphProt	10	0.876032
1	PARCLIP_QKI	GraphProt	1	0.919164
1	PARCLIP_QKI	GraphProt	2	0.941688
1	PARCLIP_QKI	GraphProt	3	0.927496
1	PARCLIP_QKI	GraphProt	4	0.929772
1	PARCLIP_QKI	GraphProt	5	0.920684
1	PARCLIP_QKI	GraphProt	6	0.926424
1	PARCLIP_QKI	GraphProt	7	0.933156
1	PARCLIP_QKI	GraphProt	8	0.916908
1	PARCLIP_QKI	GraphProt	9	0.920664
1	PARCLIP_QKI	GraphProt	10	0.921752
1	PARCLIP_TAF15	GraphProt	1	0.840484
1	PARCLIP_TAF15	GraphProt	2	0.846024
1	PARCLIP_TAF15	GraphProt	3	0.851888
1	PARCLIP_TAF15	GraphProt	4	0.832872
1	PARCLIP_TAF15	GraphProt	5	0.829184
1	PARCLIP_TAF15	GraphProt	6	0.842212
1	PARCLIP_TAF15	GraphProt	7	0.833604
1	PARCLIP_TAF15	GraphProt	8	0.841504
1	PARCLIP_TAF15	GraphProt	9	0.826428
1	PARCLIP_TAF15	GraphProt	10	0.846228
1	ZC3H7B_Baltz2012	GraphProt	1	0.67914
1	ZC3H7B_Baltz2012	GraphProt	2	0.708596
1	ZC3H7B_Baltz2012	GraphProt	3	0.683972
1	ZC3H7B_Baltz2012	GraphProt	4	0.696876
1	ZC3H7B_Baltz2012	GraphProt	5	0.710076
1	ZC3H7B_Baltz2012	GraphProt	6	0.685844
1	ZC3H7B_Baltz2012	GraphProt	7	0.687612
1	ZC3H7B_Baltz2012	GraphProt	8	0.708116
1	ZC3H7B_Baltz2012	GraphProt	9	0.703076
1	ZC3H7B_Baltz2012	GraphProt	10	0.709972
2	AGGF1_HepG2	DeepCLIP	1	0.813963
2	AGGF1_HepG2	DeepCLIP	2	0.839787
2	AGGF1_HepG2	DeepCLIP	3	0.821733
2	AGGF1_HepG2	DeepCLIP	4	0.852425
2	AGGF1_HepG2	DeepCLIP	5	0.7803
2	AGGF1_HepG2	DeepCLIP	6	0.809327
2	AGGF1_HepG2	DeepCLIP	7	0.802882
2	AGGF1_HepG2	DeepCLIP	8	0.810726
2	AGGF1_HepG2	DeepCLIP	9	0.820658
2	AGGF1_HepG2	DeepCLIP	10	0.804312
2	BUD13_K562	DeepCLIP	1	0.800243
2	BUD13_K562	DeepCLIP	2	0.87405
2	BUD13_K562	DeepCLIP	3	0.870176
2	BUD13_K562	DeepCLIP	4	0.800315
2	BUD13_K562	DeepCLIP	5	0.797921
2	BUD13_K562	DeepCLIP	6	0.857793
2	BUD13_K562	DeepCLIP	7	0.785012
2	BUD13_K562	DeepCLIP	8	0.860008
2	BUD13_K562	DeepCLIP	9	0.789771
2	BUD13_K562	DeepCLIP	10	0.859411
2	CSTF2T_HepG2	DeepCLIP	1	0.923782
2	CSTF2T_HepG2	DeepCLIP	2	0.925689
2	CSTF2T_HepG2	DeepCLIP	3	0.924742
2	CSTF2T_HepG2	DeepCLIP	4	0.956675
2	CSTF2T_HepG2	DeepCLIP	5	0.914336
2	CSTF2T_HepG2	DeepCLIP	6	0.925022
2	CSTF2T_HepG2	DeepCLIP	7	0.920135
2	CSTF2T_HepG2	DeepCLIP	8	0.943457
2	CSTF2T_HepG2	DeepCLIP	9	0.926828
2	CSTF2T_HepG2	DeepCLIP	10	0.92013
2	DDX55_HepG2	DeepCLIP	1	0.76197
2	DDX55_HepG2	DeepCLIP	2	0.761997
2	DDX55_HepG2	DeepCLIP	3	0.762069
2	DDX55_HepG2	DeepCLIP	4	0.768146
2	DDX55_HepG2	DeepCLIP	5	0.757394
2	DDX55_HepG2	DeepCLIP	6	0.754876
2	DDX55_HepG2	DeepCLIP	7	0.745033
2	DDX55_HepG2	DeepCLIP	8	0.787837
2	DDX55_HepG2	DeepCLIP	9	0.775864
2	DDX55_HepG2	DeepCLIP	10	0.782433
2	EFTUD2_HepG2	DeepCLIP	1	0.888229
2	EFTUD2_HepG2	DeepCLIP	2	0.852306
2	EFTUD2_HepG2	DeepCLIP	3	0.869968
2	EFTUD2_HepG2	DeepCLIP	4	0.872423
2	EFTUD2_HepG2	DeepCLIP	5	0.874993
2	EFTUD2_HepG2	DeepCLIP	6	0.859196
2	EFTUD2_HepG2	DeepCLIP	7	0.866596
2	EFTUD2_HepG2	DeepCLIP	8	0.874749
2	EFTUD2_HepG2	DeepCLIP	9	0.863353
2	EFTUD2_HepG2	DeepCLIP	10	0.873985
2	EWSR1_K562	DeepCLIP	1	0.869258
2	EWSR1_K562	DeepCLIP	2	0.90789
2	EWSR1_K562	DeepCLIP	3	0.846764
2	EWSR1_K562	DeepCLIP	4	0.833999
2	EWSR1_K562	DeepCLIP	5	0.856025
2	EWSR1_K562	DeepCLIP	6	0.879112
2	EWSR1_K562	DeepCLIP	7	0.854374
2	EWSR1_K562	DeepCLIP	8	0.899092
2	EWSR1_K562	DeepCLIP	9	0.88227
2	EWSR1_K562	DeepCLIP	10	0.891045
2	FASTKD2_HepG2	DeepCLIP	1	0.820736
2	FASTKD2_HepG2	DeepCLIP	2	0.848146
2	FASTKD2_HepG2	DeepCLIP	3	0.856615
2	FASTKD2_HepG2	DeepCLIP	4	0.842427
2	FASTKD2_HepG2	DeepCLIP	5	0.86497
2	FASTKD2_HepG2	DeepCLIP	6	0.868585
2	FASTKD2_HepG2	DeepCLIP	7	0.847199
2	FASTKD2_HepG2	DeepCLIP	8	0.82436
2	FASTKD2_HepG2	DeepCLIP	9	0.828641
2	FASTKD2_HepG2	DeepCLIP	10	0.834918
2	FMR1_K562	DeepCLIP	1	0.894409
2	FMR1_K562	DeepCLIP	2	0.87372
2	FMR1_K562	DeepCLIP	3	0.888149
2	FMR1_K562	DeepCLIP	4	0.899429
2	FMR1_K562	DeepCLIP	5	0.8775
2	FMR1_K562	DeepCLIP	6	0.887505
2	FMR1_K562	DeepCLIP	7	0.889175
2	FMR1_K562	DeepCLIP	8	0.895525
2	FMR1_K562	DeepCLIP	9	0.913582
2	FMR1_K562	DeepCLIP	10	0.895261
2	FUS_HepG2	DeepCLIP	1	0.872266
2	FUS_HepG2	DeepCLIP	2	0.870332
2	FUS_HepG2	DeepCLIP	3	0.803094
2	FUS_HepG2	DeepCLIP	4	0.884312
2	FUS_HepG2	DeepCLIP	5	0.873741
2	FUS_HepG2	DeepCLIP	6	0.865923
2	FUS_HepG2	DeepCLIP	7	0.789175
2	FUS_HepG2	DeepCLIP	8	0.878405
2	FUS_HepG2	DeepCLIP	9	0.882698
2	FUS_HepG2	DeepCLIP	10	0.819156
2	FXR2_K562	DeepCLIP	1	0.901286
2	FXR2_K562	DeepCLIP	2	0.893356
2	FXR2_K562	DeepCLIP	3	0.904195
2	FXR2_K562	DeepCLIP	4	0.893219
2	FXR2_K562	DeepCLIP	5	0.909894
2	FXR2_K562	DeepCLIP	6	0.909011
2	FXR2_K562	DeepCLIP	7	0.891644
2	FXR2_K562	DeepCLIP	8	0.908623
2	FXR2_K562	DeepCLIP	9	0.870073
2	FXR2_K562	DeepCLIP	10	0.910788
2	HNRNPA1_K562	DeepCLIP	1	0.929804
2	HNRNPA1_K562	DeepCLIP	2	0.934291
2	HNRNPA1_K562	DeepCLIP	3	0.928666
2	HNRNPA1_K562	DeepCLIP	4	0.925642
2	HNRNPA1_K562	DeepCLIP	5	0.917541
2	HNRNPA1_K562	DeepCLIP	6	0.933818
2	HNRNPA1_K562	DeepCLIP	7	0.931998
2	HNRNPA1_K562	DeepCLIP	8	0.924718
2	HNRNPA1_K562	DeepCLIP	9	0.925118
2	HNRNPA1_K562	DeepCLIP	10	0.924373
2	HNRNPC_HepG2	DeepCLIP	1	0.976429
2	HNRNPC_HepG2	DeepCLIP	2	0.968424
2	HNRNPC_HepG2	DeepCLIP	3	0.968237
2	HNRNPC_HepG2	DeepCLIP	4	0.96634
2	HNRNPC_HepG2	DeepCLIP	5	0.971398
2	HNRNPC_HepG2	DeepCLIP	6	0.969025
2	HNRNPC_HepG2	DeepCLIP	7	0.959825
2	HNRNPC_HepG2	DeepCLIP	8	0.976077
2	HNRNPC_HepG2	DeepCLIP	9	0.964079
2	HNRNPC_HepG2	DeepCLIP	10	0.96952
2	HNRNPK_HepG2	DeepCLIP	1	0.96686
2	HNRNPK_HepG2	DeepCLIP	2	0.975308
2	HNRNPK_HepG2	DeepCLIP	3	0.967927
2	HNRNPK_HepG2	DeepCLIP	4	0.976197
2	HNRNPK_HepG2	DeepCLIP	5	0.981634
2	HNRNPK_HepG2	DeepCLIP	6	0.961995
2	HNRNPK_HepG2	DeepCLIP	7	0.968606
2	HNRNPK_HepG2	DeepCLIP	8	0.98014
2	HNRNPK_HepG2	DeepCLIP	9	0.962363
2	HNRNPK_HepG2	DeepCLIP	10	0.973123
2	IGF2BP1_HepG2	DeepCLIP	1	0.864793
2	IGF2BP1_HepG2	DeepCLIP	2	0.813109
2	IGF2BP1_HepG2	DeepCLIP	3	0.815058
2	IGF2BP1_HepG2	DeepCLIP	4	0.869175
2	IGF2BP1_HepG2	DeepCLIP	5	0.829271
2	IGF2BP1_HepG2	DeepCLIP	6	0.863703
2	IGF2BP1_HepG2	DeepCLIP	7	0.824405
2	IGF2BP1_HepG2	DeepCLIP	8	0.852673
2	IGF2BP1_HepG2	DeepCLIP	9	0.863403
2	IGF2BP1_HepG2	DeepCLIP	10	0.885897
2	KHDRBS1_K562	DeepCLIP	1	0.912188
2	KHDRBS1_K562	DeepCLIP	2	0.901138
2	KHDRBS1_K562	DeepCLIP	3	0.893958
2	KHDRBS1_K562	DeepCLIP	4	0.912945
2	KHDRBS1_K562	DeepCLIP	5	0.896848
2	KHDRBS1_K562	DeepCLIP	6	0.909704
2	KHDRBS1_K562	DeepCLIP	7	0.867865
2	KHDRBS1_K562	DeepCLIP	8	0.92003
2	KHDRBS1_K562	DeepCLIP	9	0.910878
2	KHDRBS1_K562	DeepCLIP	10	0.913888
2	LIN28B_K562	DeepCLIP	1	0.783524
2	LIN28B_K562	DeepCLIP	2	0.799667
2	LIN28B_K562	DeepCLIP	3	0.822445
2	LIN28B_K562	DeepCLIP	4	0.82123
2	LIN28B_K562	DeepCLIP	5	0.825982
2	LIN28B_K562	DeepCLIP	6	0.820505
2	LIN28B_K562	DeepCLIP	7	0.784162
2	LIN28B_K562	DeepCLIP	8	0.779306
2	LIN28B_K562	DeepCLIP	9	0.769454
2	LIN28B_K562	DeepCLIP	10	0.790077
2	PCBP2_HepG2	DeepCLIP	1	0.968461
2	PCBP2_HepG2	DeepCLIP	2	0.972336
2	PCBP2_HepG2	DeepCLIP	3	0.970889
2	PCBP2_HepG2	DeepCLIP	4	0.978857
2	PCBP2_HepG2	DeepCLIP	5	0.974711
2	PCBP2_HepG2	DeepCLIP	6	0.974636
2	PCBP2_HepG2	DeepCLIP	7	0.965924
2	PCBP2_HepG2	DeepCLIP	8	0.973445
2	PCBP2_HepG2	DeepCLIP	9	0.971756
2	PCBP2_HepG2	DeepCLIP	10	0.964971
2	PTBP1_HepG2	DeepCLIP	1	0.950022
2	PTBP1_HepG2	DeepCLIP	2	0.950005
2	PTBP1_HepG2	DeepCLIP	3	0.959017
2	PTBP1_HepG2	DeepCLIP	4	0.9471
2	PTBP1_HepG2	DeepCLIP	5	0.944803
2	PTBP1_HepG2	DeepCLIP	6	0.94517
2	PTBP1_HepG2	DeepCLIP	7	0.942513
2	PTBP1_HepG2	DeepCLIP	8	0.948899
2	PTBP1_HepG2	DeepCLIP	9	0.949955
2	PTBP1_HepG2	DeepCLIP	10	0.959402
2	PUM2_K562	DeepCLIP	1	0.684247
2	PUM2_K562	DeepCLIP	2	0.694859
2	PUM2_K562	DeepCLIP	3	0.701985
2	PUM2_K562	DeepCLIP	4	0.720488
2	PUM2_K562	DeepCLIP	5	0.704053
2	PUM2_K562	DeepCLIP	6	0.698921
2	PUM2_K562	DeepCLIP	7	0.674761
2	PUM2_K562	DeepCLIP	8	0.69762
2	PUM2_K562	DeepCLIP	9	0.69522
2	PUM2_K562	DeepCLIP	10	0.676022
2	QKI_HepG2	DeepCLIP	1	0.902053
2	QKI_HepG2	DeepCLIP	2	0.874262
2	QKI_HepG2	DeepCLIP	3	0.906968
2	QKI_HepG2	DeepCLIP	4	0.888526
2	QKI_HepG2	DeepCLIP	5	0.874935
2	QKI_HepG2	DeepCLIP	6	0.875169
2	QKI_HepG2	DeepCLIP	7	0.911705
2	QKI_HepG2	DeepCLIP	8	0.859944
2	QKI_HepG2	DeepCLIP	9	0.893295
2	QKI_HepG2	DeepCLIP	10	0.88739
2	RBFOX2_K562	DeepCLIP	1	0.815162
2	RBFOX2_K562	DeepCLIP	2	0.800923
2	RBFOX2_K562	DeepCLIP	3	0.751194
2	RBFOX2_K562	DeepCLIP	4	0.80419
2	RBFOX2_K562	DeepCLIP	5	0.771379
2	RBFOX2_K562	DeepCLIP	6	0.781451
2	RBFOX2_K562	DeepCLIP	7	0.800794
2	RBFOX2_K562	DeepCLIP	8	0.799289
2	RBFOX2_K562	DeepCLIP	9	0.809806
2	RBFOX2_K562	DeepCLIP	10	0.787417
2	SF3B4_K562	DeepCLIP	1	0.823943
2	SF3B4_K562	DeepCLIP	2	0.828463
2	SF3B4_K562	DeepCLIP	3	0.827125
2	SF3B4_K562	DeepCLIP	4	0.767584
2	SF3B4_K562	DeepCLIP	5	0.845181
2	SF3B4_K562	DeepCLIP	6	0.832021
2	SF3B4_K562	DeepCLIP	7	0.826413
2	SF3B4_K562	DeepCLIP	8	0.793742
2	SF3B4_K562	DeepCLIP	9	0.823194
2	SF3B4_K562	DeepCLIP	10	0.814141
2	SFPQ_HepG2	DeepCLIP	1	0.800242
2	SFPQ_HepG2	DeepCLIP	2	0.776584
2	SFPQ_HepG2	DeepCLIP	3	0.7698
2	SFPQ_HepG2	DeepCLIP	4	0.781381
2	SFPQ_HepG2	DeepCLIP	5	0.76534
2	SFPQ_HepG2	DeepCLIP	6	0.813303
2	SFPQ_HepG2	DeepCLIP	7	0.780071
2	SFPQ_HepG2	DeepCLIP	8	0.766381
2	SFPQ_HepG2	DeepCLIP	9	0.788851
2	SFPQ_HepG2	DeepCLIP	10	0.791453
2	SMNDC1_K562	DeepCLIP	1	0.849928
2	SMNDC1_K562	DeepCLIP	2	0.860294
2	SMNDC1_K562	DeepCLIP	3	0.852616
2	SMNDC1_K562	DeepCLIP	4	0.84764
2	SMNDC1_K562	DeepCLIP	5	0.847296
2	SMNDC1_K562	DeepCLIP	6	0.86978
2	SMNDC1_K562	DeepCLIP	7	0.86035
2	SMNDC1_K562	DeepCLIP	8	0.862554
2	SMNDC1_K562	DeepCLIP	9	0.863403
2	SMNDC1_K562	DeepCLIP	10	0.857285
2	SRSF1_HepG2	DeepCLIP	1	0.950729
2	SRSF1_HepG2	DeepCLIP	2	0.9614
2	SRSF1_HepG2	DeepCLIP	3	0.959734
2	SRSF1_HepG2	DeepCLIP	4	0.966015
2	SRSF1_HepG2	DeepCLIP	5	0.949306
2	SRSF1_HepG2	DeepCLIP	6	0.955578
2	SRSF1_HepG2	DeepCLIP	7	0.954892
2	SRSF1_HepG2	DeepCLIP	8	0.960515
2	SRSF1_HepG2	DeepCLIP	9	0.945553
2	SRSF1_HepG2	DeepCLIP	10	0.955082
2	TAF15_HepG2	DeepCLIP	1	0.890355
2	TAF15_HepG2	DeepCLIP	2	0.887798
2	TAF15_HepG2	DeepCLIP	3	0.885716
2	TAF15_HepG2	DeepCLIP	4	0.893229
2	TAF15_HepG2	DeepCLIP	5	0.890645
2	TAF15_HepG2	DeepCLIP	6	0.886248
2	TAF15_HepG2	DeepCLIP	7	0.892597
2	TAF15_HepG2	DeepCLIP	8	0.912721
2	TAF15_HepG2	DeepCLIP	9	0.884924
2	TAF15_HepG2	DeepCLIP	10	0.919502
2	TARDBP_K562	DeepCLIP	1	0.984752
2	TARDBP_K562	DeepCLIP	2	0.984092
2	TARDBP_K562	DeepCLIP	3	0.982693
2	TARDBP_K562	DeepCLIP	4	0.979718
2	TARDBP_K562	DeepCLIP	5	0.975327
2	TARDBP_K562	DeepCLIP	6	0.970497
2	TARDBP_K562	DeepCLIP	7	0.981741
2	TARDBP_K562	DeepCLIP	8	0.971373
2	TARDBP_K562	DeepCLIP	9	0.986154
2	TARDBP_K562	DeepCLIP	10	0.978745
2	TIA1_K562	DeepCLIP	1	0.880887
2	TIA1_K562	DeepCLIP	2	0.898441
2	TIA1_K562	DeepCLIP	3	0.877731
2	TIA1_K562	DeepCLIP	4	0.893657
2	TIA1_K562	DeepCLIP	5	0.892398
2	TIA1_K562	DeepCLIP	6	0.900322
2	TIA1_K562	DeepCLIP	7	0.904973
2	TIA1_K562	DeepCLIP	8	0.872714
2	TIA1_K562	DeepCLIP	9	0.889047
2	TIA1_K562	DeepCLIP	10	0.896187
2	U2AF2_HepG2	DeepCLIP	1	0.940907
2	U2AF2_HepG2	DeepCLIP	2	0.939846
2	U2AF2_HepG2	DeepCLIP	3	0.948988
2	U2AF2_HepG2	DeepCLIP	4	0.938691
2	U2AF2_HepG2	DeepCLIP	5	0.946448
2	U2AF2_HepG2	DeepCLIP	6	0.934776
2	U2AF2_HepG2	DeepCLIP	7	0.923153
2	U2AF2_HepG2	DeepCLIP	8	0.938588
2	U2AF2_HepG2	DeepCLIP	9	0.92555
2	U2AF2_HepG2	DeepCLIP	10	0.933898
2	UPF1_K562	DeepCLIP	1	0.685388
2	UPF1_K562	DeepCLIP	2	0.714189
2	UPF1_K562	DeepCLIP	3	0.672631
2	UPF1_K562	DeepCLIP	4	0.686235
2	UPF1_K562	DeepCLIP	5	0.71414
2	UPF1_K562	DeepCLIP	6	0.70045
2	UPF1_K562	DeepCLIP	7	0.697054
2	UPF1_K562	DeepCLIP	8	0.733572
2	UPF1_K562	DeepCLIP	9	0.701354
2	UPF1_K562	DeepCLIP	10	0.70349
2	AGGF1_HepG2	RNAProt	1	0.853701
2	AGGF1_HepG2	RNAProt	2	0.86463
2	AGGF1_HepG2	RNAProt	3	0.869311
2	AGGF1_HepG2	RNAProt	4	0.845606
2	AGGF1_HepG2	RNAProt	5	0.849559
2	AGGF1_HepG2	RNAProt	6	0.83565
2	AGGF1_HepG2	RNAProt	7	0.877478
2	AGGF1_HepG2	RNAProt	8	0.858047
2	AGGF1_HepG2	RNAProt	9	0.871095
2	AGGF1_HepG2	RNAProt	10	0.880425
2	BUD13_K562	RNAProt	1	0.870656
2	BUD13_K562	RNAProt	2	0.854339
2	BUD13_K562	RNAProt	3	0.849152
2	BUD13_K562	RNAProt	4	0.863991
2	BUD13_K562	RNAProt	5	0.854536
2	BUD13_K562	RNAProt	6	0.864529
2	BUD13_K562	RNAProt	7	0.844847
2	BUD13_K562	RNAProt	8	0.850729
2	BUD13_K562	RNAProt	9	0.863746
2	BUD13_K562	RNAProt	10	0.874557
2	CSTF2T_HepG2	RNAProt	1	0.954988
2	CSTF2T_HepG2	RNAProt	2	0.950453
2	CSTF2T_HepG2	RNAProt	3	0.953535
2	CSTF2T_HepG2	RNAProt	4	0.958816
2	CSTF2T_HepG2	RNAProt	5	0.950734
2	CSTF2T_HepG2	RNAProt	6	0.95511
2	CSTF2T_HepG2	RNAProt	7	0.956441
2	CSTF2T_HepG2	RNAProt	8	0.966616
2	CSTF2T_HepG2	RNAProt	9	0.952799
2	CSTF2T_HepG2	RNAProt	10	0.959619
2	DDX55_HepG2	RNAProt	1	0.791566
2	DDX55_HepG2	RNAProt	2	0.791855
2	DDX55_HepG2	RNAProt	3	0.782849
2	DDX55_HepG2	RNAProt	4	0.781657
2	DDX55_HepG2	RNAProt	5	0.792056
2	DDX55_HepG2	RNAProt	6	0.770434
2	DDX55_HepG2	RNAProt	7	0.79856
2	DDX55_HepG2	RNAProt	8	0.780573
2	DDX55_HepG2	RNAProt	9	0.799451
2	DDX55_HepG2	RNAProt	10	0.778878
2	EFTUD2_HepG2	RNAProt	1	0.888508
2	EFTUD2_HepG2	RNAProt	2	0.904184
2	EFTUD2_HepG2	RNAProt	3	0.886408
2	EFTUD2_HepG2	RNAProt	4	0.893422
2	EFTUD2_HepG2	RNAProt	5	0.881384
2	EFTUD2_HepG2	RNAProt	6	0.905182
2	EFTUD2_HepG2	RNAProt	7	0.901726
2	EFTUD2_HepG2	RNAProt	8	0.893985
2	EFTUD2_HepG2	RNAProt	9	0.891402
2	EFTUD2_HepG2	RNAProt	10	0.887217
2	EWSR1_K562	RNAProt	1	0.906963
2	EWSR1_K562	RNAProt	2	0.893386
2	EWSR1_K562	RNAProt	3	0.900523
2	EWSR1_K562	RNAProt	4	0.914654
2	EWSR1_K562	RNAProt	5	0.891752
2	EWSR1_K562	RNAProt	6	0.891573
2	EWSR1_K562	RNAProt	7	0.918433
2	EWSR1_K562	RNAProt	8	0.907535
2	EWSR1_K562	RNAProt	9	0.905702
2	EWSR1_K562	RNAProt	10	0.882434
2	FASTKD2_HepG2	RNAProt	1	0.870994
2	FASTKD2_HepG2	RNAProt	2	0.871385
2	FASTKD2_HepG2	RNAProt	3	0.847306
2	FASTKD2_HepG2	RNAProt	4	0.85671
2	FASTKD2_HepG2	RNAProt	5	0.879699
2	FASTKD2_HepG2	RNAProt	6	0.868465
2	FASTKD2_HepG2	RNAProt	7	0.869428
2	FASTKD2_HepG2	RNAProt	8	0.870597
2	FASTKD2_HepG2	RNAProt	9	0.870473
2	FASTKD2_HepG2	RNAProt	10	0.86947
2	FMR1_K562	RNAProt	1	0.890927
2	FMR1_K562	RNAProt	2	0.902266
2	FMR1_K562	RNAProt	3	0.905021
2	FMR1_K562	RNAProt	4	0.907039
2	FMR1_K562	RNAProt	5	0.908555
2	FMR1_K562	RNAProt	6	0.883618
2	FMR1_K562	RNAProt	7	0.903366
2	FMR1_K562	RNAProt	8	0.905954
2	FMR1_K562	RNAProt	9	0.912195
2	FMR1_K562	RNAProt	10	0.90469
2	FUS_HepG2	RNAProt	1	0.869512
2	FUS_HepG2	RNAProt	2	0.875199
2	FUS_HepG2	RNAProt	3	0.888433
2	FUS_HepG2	RNAProt	4	0.87162
2	FUS_HepG2	RNAProt	5	0.859778
2	FUS_HepG2	RNAProt	6	0.878289
2	FUS_HepG2	RNAProt	7	0.881512
2	FUS_HepG2	RNAProt	8	0.883561
2	FUS_HepG2	RNAProt	9	0.878853
2	FUS_HepG2	RNAProt	10	0.872518
2	FXR2_K562	RNAProt	1	0.903459
2	FXR2_K562	RNAProt	2	0.916091
2	FXR2_K562	RNAProt	3	0.905216
2	FXR2_K562	RNAProt	4	0.906803
2	FXR2_K562	RNAProt	5	0.893128
2	FXR2_K562	RNAProt	6	0.912073
2	FXR2_K562	RNAProt	7	0.901734
2	FXR2_K562	RNAProt	8	0.911837
2	FXR2_K562	RNAProt	9	0.928562
2	FXR2_K562	RNAProt	10	0.921193
2	HNRNPA1_K562	RNAProt	1	0.937501
2	HNRNPA1_K562	RNAProt	2	0.940886
2	HNRNPA1_K562	RNAProt	3	0.937795
2	HNRNPA1_K562	RNAProt	4	0.938914
2	HNRNPA1_K562	RNAProt	5	0.925591
2	HNRNPA1_K562	RNAProt	6	0.936279
2	HNRNPA1_K562	RNAProt	7	0.931477
2	HNRNPA1_K562	RNAProt	8	0.937839
2	HNRNPA1_K562	RNAProt	9	0.934038
2	HNRNPA1_K562	RNAProt	10	0.94652
2	HNRNPC_HepG2	RNAProt	1	0.980129
2	HNRNPC_HepG2	RNAProt	2	0.976512
2	HNRNPC_HepG2	RNAProt	3	0.972743
2	HNRNPC_HepG2	RNAProt	4	0.969151
2	HNRNPC_HepG2	RNAProt	5	0.971324
2	HNRNPC_HepG2	RNAProt	6	0.975249
2	HNRNPC_HepG2	RNAProt	7	0.97496
2	HNRNPC_HepG2	RNAProt	8	0.977686
2	HNRNPC_HepG2	RNAProt	9	0.972937
2	HNRNPC_HepG2	RNAProt	10	0.968153
2	HNRNPK_HepG2	RNAProt	1	0.982736
2	HNRNPK_HepG2	RNAProt	2	0.985045
2	HNRNPK_HepG2	RNAProt	3	0.987351
2	HNRNPK_HepG2	RNAProt	4	0.989522
2	HNRNPK_HepG2	RNAProt	5	0.980138
2	HNRNPK_HepG2	RNAProt	6	0.984945
2	HNRNPK_HepG2	RNAProt	7	0.981901
2	HNRNPK_HepG2	RNAProt	8	0.983724
2	HNRNPK_HepG2	RNAProt	9	0.979531
2	HNRNPK_HepG2	RNAProt	10	0.983091
2	IGF2BP1_HepG2	RNAProt	1	0.87074
2	IGF2BP1_HepG2	RNAProt	2	0.885933
2	IGF2BP1_HepG2	RNAProt	3	0.884697
2	IGF2BP1_HepG2	RNAProt	4	0.868739
2	IGF2BP1_HepG2	RNAProt	5	0.883662
2	IGF2BP1_HepG2	RNAProt	6	0.874693
2	IGF2BP1_HepG2	RNAProt	7	0.872547
2	IGF2BP1_HepG2	RNAProt	8	0.871946
2	IGF2BP1_HepG2	RNAProt	9	0.877855
2	IGF2BP1_HepG2	RNAProt	10	0.866766
2	KHDRBS1_K562	RNAProt	1	0.919074
2	KHDRBS1_K562	RNAProt	2	0.912072
2	KHDRBS1_K562	RNAProt	3	0.925576
2	KHDRBS1_K562	RNAProt	4	0.912208
2	KHDRBS1_K562	RNAProt	5	0.918088
2	KHDRBS1_K562	RNAProt	6	0.905741
2	KHDRBS1_K562	RNAProt	7	0.911789
2	KHDRBS1_K562	RNAProt	8	0.909903
2	KHDRBS1_K562	RNAProt	9	0.938403
2	KHDRBS1_K562	RNAProt	10	0.911805
2	LIN28B_K562	RNAProt	1	0.829168
2	LIN28B_K562	RNAProt	2	0.851151
2	LIN28B_K562	RNAProt	3	0.837563
2	LIN28B_K562	RNAProt	4	0.807007
2	LIN28B_K562	RNAProt	5	0.850777
2	LIN28B_K562	RNAProt	6	0.83831
2	LIN28B_K562	RNAProt	7	0.824533
2	LIN28B_K562	RNAProt	8	0.833244
2	LIN28B_K562	RNAProt	9	0.82392
2	LIN28B_K562	RNAProt	10	0.855171
2	PCBP2_HepG2	RNAProt	1	0.977661
2	PCBP2_HepG2	RNAProt	2	0.970131
2	PCBP2_HepG2	RNAProt	3	0.977618
2	PCBP2_HepG2	RNAProt	4	0.977978
2	PCBP2_HepG2	RNAProt	5	0.981006
2	PCBP2_HepG2	RNAProt	6	0.979527
2	PCBP2_HepG2	RNAProt	7	0.978636
2	PCBP2_HepG2	RNAProt	8	0.977
2	PCBP2_HepG2	RNAProt	9	0.982784
2	PCBP2_HepG2	RNAProt	10	0.985241
2	PTBP1_HepG2	RNAProt	1	0.96837
2	PTBP1_HepG2	RNAProt	2	0.942114
2	PTBP1_HepG2	RNAProt	3	0.962348
2	PTBP1_HepG2	RNAProt	4	0.951491
2	PTBP1_HepG2	RNAProt	5	0.960935
2	PTBP1_HepG2	RNAProt	6	0.967956
2	PTBP1_HepG2	RNAProt	7	0.958462
2	PTBP1_HepG2	RNAProt	8	0.956332
2	PTBP1_HepG2	RNAProt	9	0.955583
2	PTBP1_HepG2	RNAProt	10	0.952087
2	PUM2_K562	RNAProt	1	0.711181
2	PUM2_K562	RNAProt	2	0.740589
2	PUM2_K562	RNAProt	3	0.709025
2	PUM2_K562	RNAProt	4	0.725998
2	PUM2_K562	RNAProt	5	0.749344
2	PUM2_K562	RNAProt	6	0.716488
2	PUM2_K562	RNAProt	7	0.729325
2	PUM2_K562	RNAProt	8	0.743384
2	PUM2_K562	RNAProt	9	0.746556
2	PUM2_K562	RNAProt	10	0.743113
2	QKI_HepG2	RNAProt	1	0.897736
2	QKI_HepG2	RNAProt	2	0.913076
2	QKI_HepG2	RNAProt	3	0.908768
2	QKI_HepG2	RNAProt	4	0.909082
2	QKI_HepG2	RNAProt	5	0.918698
2	QKI_HepG2	RNAProt	6	0.910587
2	QKI_HepG2	RNAProt	7	0.920328
2	QKI_HepG2	RNAProt	8	0.917133
2	QKI_HepG2	RNAProt	9	0.908413
2	QKI_HepG2	RNAProt	10	0.913773
2	RBFOX2_K562	RNAProt	1	0.842158
2	RBFOX2_K562	RNAProt	2	0.827617
2	RBFOX2_K562	RNAProt	3	0.825756
2	RBFOX2_K562	RNAProt	4	0.845179
2	RBFOX2_K562	RNAProt	5	0.842518
2	RBFOX2_K562	RNAProt	6	0.855372
2	RBFOX2_K562	RNAProt	7	0.843959
2	RBFOX2_K562	RNAProt	8	0.832072
2	RBFOX2_K562	RNAProt	9	0.846309
2	RBFOX2_K562	RNAProt	10	0.850253
2	SF3B4_K562	RNAProt	1	0.859502
2	SF3B4_K562	RNAProt	2	0.870749
2	SF3B4_K562	RNAProt	3	0.846293
2	SF3B4_K562	RNAProt	4	0.851742
2	SF3B4_K562	RNAProt	5	0.841469
2	SF3B4_K562	RNAProt	6	0.870853
2	SF3B4_K562	RNAProt	7	0.858903
2	SF3B4_K562	RNAProt	8	0.859915
2	SF3B4_K562	RNAProt	9	0.858971
2	SF3B4_K562	RNAProt	10	0.861991
2	SFPQ_HepG2	RNAProt	1	0.825707
2	SFPQ_HepG2	RNAProt	2	0.839411
2	SFPQ_HepG2	RNAProt	3	0.824836
2	SFPQ_HepG2	RNAProt	4	0.836155
2	SFPQ_HepG2	RNAProt	5	0.815469
2	SFPQ_HepG2	RNAProt	6	0.834349
2	SFPQ_HepG2	RNAProt	7	0.81438
2	SFPQ_HepG2	RNAProt	8	0.81218
2	SFPQ_HepG2	RNAProt	9	0.806136
2	SFPQ_HepG2	RNAProt	10	0.826035
2	SMNDC1_K562	RNAProt	1	0.887304
2	SMNDC1_K562	RNAProt	2	0.888073
2	SMNDC1_K562	RNAProt	3	0.896902
2	SMNDC1_K562	RNAProt	4	0.898097
2	SMNDC1_K562	RNAProt	5	0.877747
2	SMNDC1_K562	RNAProt	6	0.894258
2	SMNDC1_K562	RNAProt	7	0.889942
2	SMNDC1_K562	RNAProt	8	0.881965
2	SMNDC1_K562	RNAProt	9	0.886071
2	SMNDC1_K562	RNAProt	10	0.891111
2	SRSF1_HepG2	RNAProt	1	0.965327
2	SRSF1_HepG2	RNAProt	2	0.963777
2	SRSF1_HepG2	RNAProt	3	0.959609
2	SRSF1_HepG2	RNAProt	4	0.95958
2	SRSF1_HepG2	RNAProt	5	0.960553
2	SRSF1_HepG2	RNAProt	6	0.963382
2	SRSF1_HepG2	RNAProt	7	0.962422
2	SRSF1_HepG2	RNAProt	8	0.965732
2	SRSF1_HepG2	RNAProt	9	0.967328
2	SRSF1_HepG2	RNAProt	10	0.970565
2	TAF15_HepG2	RNAProt	1	0.921458
2	TAF15_HepG2	RNAProt	2	0.922439
2	TAF15_HepG2	RNAProt	3	0.926178
2	TAF15_HepG2	RNAProt	4	0.924318
2	TAF15_HepG2	RNAProt	5	0.929484
2	TAF15_HepG2	RNAProt	6	0.928782
2	TAF15_HepG2	RNAProt	7	0.925556
2	TAF15_HepG2	RNAProt	8	0.906682
2	TAF15_HepG2	RNAProt	9	0.912488
2	TAF15_HepG2	RNAProt	10	0.916414
2	TARDBP_K562	RNAProt	1	0.980408
2	TARDBP_K562	RNAProt	2	0.991677
2	TARDBP_K562	RNAProt	3	0.981342
2	TARDBP_K562	RNAProt	4	0.983115
2	TARDBP_K562	RNAProt	5	0.984958
2	TARDBP_K562	RNAProt	6	0.981208
2	TARDBP_K562	RNAProt	7	0.983431
2	TARDBP_K562	RNAProt	8	0.984747
2	TARDBP_K562	RNAProt	9	0.978256
2	TARDBP_K562	RNAProt	10	0.986119
2	TIA1_K562	RNAProt	1	0.896467
2	TIA1_K562	RNAProt	2	0.888961
2	TIA1_K562	RNAProt	3	0.895587
2	TIA1_K562	RNAProt	4	0.888512
2	TIA1_K562	RNAProt	5	0.882988
2	TIA1_K562	RNAProt	6	0.896022
2	TIA1_K562	RNAProt	7	0.903493
2	TIA1_K562	RNAProt	8	0.891318
2	TIA1_K562	RNAProt	9	0.890568
2	TIA1_K562	RNAProt	10	0.907333
2	U2AF2_HepG2	RNAProt	1	0.939694
2	U2AF2_HepG2	RNAProt	2	0.935132
2	U2AF2_HepG2	RNAProt	3	0.939556
2	U2AF2_HepG2	RNAProt	4	0.934077
2	U2AF2_HepG2	RNAProt	5	0.936482
2	U2AF2_HepG2	RNAProt	6	0.930495
2	U2AF2_HepG2	RNAProt	7	0.943387
2	U2AF2_HepG2	RNAProt	8	0.942016
2	U2AF2_HepG2	RNAProt	9	0.9325
2	U2AF2_HepG2	RNAProt	10	0.939215
2	UPF1_K562	RNAProt	1	0.767225
2	UPF1_K562	RNAProt	2	0.766626
2	UPF1_K562	RNAProt	3	0.759644
2	UPF1_K562	RNAProt	4	0.761995
2	UPF1_K562	RNAProt	5	0.772848
2	UPF1_K562	RNAProt	6	0.746114
2	UPF1_K562	RNAProt	7	0.778927
2	UPF1_K562	RNAProt	8	0.758209
2	UPF1_K562	RNAProt	9	0.766629
2	UPF1_K562	RNAProt	10	0.762816
2	AGGF1_HepG2	GraphProt	1	0.816943
2	AGGF1_HepG2	GraphProt	2	0.815343
2	AGGF1_HepG2	GraphProt	3	0.808165
2	AGGF1_HepG2	GraphProt	4	0.795363
2	AGGF1_HepG2	GraphProt	5	0.77654
2	AGGF1_HepG2	GraphProt	6	0.807982
2	AGGF1_HepG2	GraphProt	7	0.798768
2	AGGF1_HepG2	GraphProt	8	0.792387
2	AGGF1_HepG2	GraphProt	9	0.801981
2	AGGF1_HepG2	GraphProt	10	0.802984
2	BUD13_K562	GraphProt	1	0.791531
2	BUD13_K562	GraphProt	2	0.802335
2	BUD13_K562	GraphProt	3	0.781028
2	BUD13_K562	GraphProt	4	0.786898
2	BUD13_K562	GraphProt	5	0.797339
2	BUD13_K562	GraphProt	6	0.773813
2	BUD13_K562	GraphProt	7	0.777611
2	BUD13_K562	GraphProt	8	0.777665
2	BUD13_K562	GraphProt	9	0.785392
2	BUD13_K562	GraphProt	10	0.793633
2	CSTF2T_HepG2	GraphProt	1	0.924121
2	CSTF2T_HepG2	GraphProt	2	0.922568
2	CSTF2T_HepG2	GraphProt	3	0.924195
2	CSTF2T_HepG2	GraphProt	4	0.930164
2	CSTF2T_HepG2	GraphProt	5	0.918483
2	CSTF2T_HepG2	GraphProt	6	0.925663
2	CSTF2T_HepG2	GraphProt	7	0.916969
2	CSTF2T_HepG2	GraphProt	8	0.921098
2	CSTF2T_HepG2	GraphProt	9	0.926072
2	CSTF2T_HepG2	GraphProt	10	0.917526
2	DDX55_HepG2	GraphProt	1	0.749656
2	DDX55_HepG2	GraphProt	2	0.755631
2	DDX55_HepG2	GraphProt	3	0.73935
2	DDX55_HepG2	GraphProt	4	0.748827
2	DDX55_HepG2	GraphProt	5	0.743313
2	DDX55_HepG2	GraphProt	6	0.747599
2	DDX55_HepG2	GraphProt	7	0.73521
2	DDX55_HepG2	GraphProt	8	0.740297
2	DDX55_HepG2	GraphProt	9	0.747899
2	DDX55_HepG2	GraphProt	10	0.745222
2	EFTUD2_HepG2	GraphProt	1	0.877399
2	EFTUD2_HepG2	GraphProt	2	0.851403
2	EFTUD2_HepG2	GraphProt	3	0.866631
2	EFTUD2_HepG2	GraphProt	4	0.880929
2	EFTUD2_HepG2	GraphProt	5	0.87236
2	EFTUD2_HepG2	GraphProt	6	0.866219
2	EFTUD2_HepG2	GraphProt	7	0.866445
2	EFTUD2_HepG2	GraphProt	8	0.871612
2	EFTUD2_HepG2	GraphProt	9	0.867779
2	EFTUD2_HepG2	GraphProt	10	0.875125
2	EWSR1_K562	GraphProt	1	0.863432
2	EWSR1_K562	GraphProt	2	0.87548
2	EWSR1_K562	GraphProt	3	0.844384
2	EWSR1_K562	GraphProt	4	0.839663
2	EWSR1_K562	GraphProt	5	0.855976
2	EWSR1_K562	GraphProt	6	0.84932
2	EWSR1_K562	GraphProt	7	0.860737
2	EWSR1_K562	GraphProt	8	0.854087
2	EWSR1_K562	GraphProt	9	0.855812
2	EWSR1_K562	GraphProt	10	0.853558
2	FASTKD2_HepG2	GraphProt	1	0.804871
2	FASTKD2_HepG2	GraphProt	2	0.80843
2	FASTKD2_HepG2	GraphProt	3	0.802714
2	FASTKD2_HepG2	GraphProt	4	0.817806
2	FASTKD2_HepG2	GraphProt	5	0.807954
2	FASTKD2_HepG2	GraphProt	6	0.810065
2	FASTKD2_HepG2	GraphProt	7	0.798451
2	FASTKD2_HepG2	GraphProt	8	0.820973
2	FASTKD2_HepG2	GraphProt	9	0.813153
2	FASTKD2_HepG2	GraphProt	10	0.793651
2	FMR1_K562	GraphProt	1	0.82974
2	FMR1_K562	GraphProt	2	0.813598
2	FMR1_K562	GraphProt	3	0.822127
2	FMR1_K562	GraphProt	4	0.834826
2	FMR1_K562	GraphProt	5	0.809734
2	FMR1_K562	GraphProt	6	0.824334
2	FMR1_K562	GraphProt	7	0.847777
2	FMR1_K562	GraphProt	8	0.827502
2	FMR1_K562	GraphProt	9	0.851188
2	FMR1_K562	GraphProt	10	0.831497
2	FUS_HepG2	GraphProt	1	0.812006
2	FUS_HepG2	GraphProt	2	0.820062
2	FUS_HepG2	GraphProt	3	0.80122
2	FUS_HepG2	GraphProt	4	0.807122
2	FUS_HepG2	GraphProt	5	0.798707
2	FUS_HepG2	GraphProt	6	0.802816
2	FUS_HepG2	GraphProt	7	0.782539
2	FUS_HepG2	GraphProt	8	0.807102
2	FUS_HepG2	GraphProt	9	0.80094
2	FUS_HepG2	GraphProt	10	0.814416
2	FXR2_K562	GraphProt	1	0.857068
2	FXR2_K562	GraphProt	2	0.852878
2	FXR2_K562	GraphProt	3	0.850324
2	FXR2_K562	GraphProt	4	0.875916
2	FXR2_K562	GraphProt	5	0.85336
2	FXR2_K562	GraphProt	6	0.8654
2	FXR2_K562	GraphProt	7	0.863785
2	FXR2_K562	GraphProt	8	0.875292
2	FXR2_K562	GraphProt	9	0.859548
2	FXR2_K562	GraphProt	10	0.843482
2	HNRNPA1_K562	GraphProt	1	0.896588
2	HNRNPA1_K562	GraphProt	2	0.887416
2	HNRNPA1_K562	GraphProt	3	0.87068
2	HNRNPA1_K562	GraphProt	4	0.869805
2	HNRNPA1_K562	GraphProt	5	0.87902
2	HNRNPA1_K562	GraphProt	6	0.880347
2	HNRNPA1_K562	GraphProt	7	0.886143
2	HNRNPA1_K562	GraphProt	8	0.891679
2	HNRNPA1_K562	GraphProt	9	0.872413
2	HNRNPA1_K562	GraphProt	10	0.881392
2	HNRNPC_HepG2	GraphProt	1	0.936101
2	HNRNPC_HepG2	GraphProt	2	0.940447
2	HNRNPC_HepG2	GraphProt	3	0.929835
2	HNRNPC_HepG2	GraphProt	4	0.938697
2	HNRNPC_HepG2	GraphProt	5	0.93912
2	HNRNPC_HepG2	GraphProt	6	0.9385
2	HNRNPC_HepG2	GraphProt	7	0.935964
2	HNRNPC_HepG2	GraphProt	8	0.936453
2	HNRNPC_HepG2	GraphProt	9	0.933053
2	HNRNPC_HepG2	GraphProt	10	0.94134
2	HNRNPK_HepG2	GraphProt	1	0.968309
2	HNRNPK_HepG2	GraphProt	2	0.967793
2	HNRNPK_HepG2	GraphProt	3	0.962949
2	HNRNPK_HepG2	GraphProt	4	0.960683
2	HNRNPK_HepG2	GraphProt	5	0.962226
2	HNRNPK_HepG2	GraphProt	6	0.961708
2	HNRNPK_HepG2	GraphProt	7	0.967301
2	HNRNPK_HepG2	GraphProt	8	0.963837
2	HNRNPK_HepG2	GraphProt	9	0.959959
2	HNRNPK_HepG2	GraphProt	10	0.964666
2	IGF2BP1_HepG2	GraphProt	1	0.75762
2	IGF2BP1_HepG2	GraphProt	2	0.753962
2	IGF2BP1_HepG2	GraphProt	3	0.793655
2	IGF2BP1_HepG2	GraphProt	4	0.762257
2	IGF2BP1_HepG2	GraphProt	5	0.800691
2	IGF2BP1_HepG2	GraphProt	6	0.782926
2	IGF2BP1_HepG2	GraphProt	7	0.756511
2	IGF2BP1_HepG2	GraphProt	8	0.791045
2	IGF2BP1_HepG2	GraphProt	9	0.785327
2	IGF2BP1_HepG2	GraphProt	10	0.806629
2	KHDRBS1_K562	GraphProt	1	0.887355
2	KHDRBS1_K562	GraphProt	2	0.858629
2	KHDRBS1_K562	GraphProt	3	0.855618
2	KHDRBS1_K562	GraphProt	4	0.886003
2	KHDRBS1_K562	GraphProt	5	0.858306
2	KHDRBS1_K562	GraphProt	6	0.866287
2	KHDRBS1_K562	GraphProt	7	0.863012
2	KHDRBS1_K562	GraphProt	8	0.882273
2	KHDRBS1_K562	GraphProt	9	0.880111
2	KHDRBS1_K562	GraphProt	10	0.87018
2	LIN28B_K562	GraphProt	1	0.746428
2	LIN28B_K562	GraphProt	2	0.770961
2	LIN28B_K562	GraphProt	3	0.794831
2	LIN28B_K562	GraphProt	4	0.777057
2	LIN28B_K562	GraphProt	5	0.784589
2	LIN28B_K562	GraphProt	6	0.804691
2	LIN28B_K562	GraphProt	7	0.78395
2	LIN28B_K562	GraphProt	8	0.757177
2	LIN28B_K562	GraphProt	9	0.776334
2	LIN28B_K562	GraphProt	10	0.780022
2	PCBP2_HepG2	GraphProt	1	0.954189
2	PCBP2_HepG2	GraphProt	2	0.964441
2	PCBP2_HepG2	GraphProt	3	0.958779
2	PCBP2_HepG2	GraphProt	4	0.966052
2	PCBP2_HepG2	GraphProt	5	0.958958
2	PCBP2_HepG2	GraphProt	6	0.959762
2	PCBP2_HepG2	GraphProt	7	0.949336
2	PCBP2_HepG2	GraphProt	8	0.964636
2	PCBP2_HepG2	GraphProt	9	0.960653
2	PCBP2_HepG2	GraphProt	10	0.950227
2	PTBP1_HepG2	GraphProt	1	0.928248
2	PTBP1_HepG2	GraphProt	2	0.932707
2	PTBP1_HepG2	GraphProt	3	0.941453
2	PTBP1_HepG2	GraphProt	4	0.928848
2	PTBP1_HepG2	GraphProt	5	0.925154
2	PTBP1_HepG2	GraphProt	6	0.929591
2	PTBP1_HepG2	GraphProt	7	0.927306
2	PTBP1_HepG2	GraphProt	8	0.928269
2	PTBP1_HepG2	GraphProt	9	0.933797
2	PTBP1_HepG2	GraphProt	10	0.941061
2	PUM2_K562	GraphProt	1	0.669065
2	PUM2_K562	GraphProt	2	0.679598
2	PUM2_K562	GraphProt	3	0.670067
2	PUM2_K562	GraphProt	4	0.674737
2	PUM2_K562	GraphProt	5	0.671849
2	PUM2_K562	GraphProt	6	0.666833
2	PUM2_K562	GraphProt	7	0.661095
2	PUM2_K562	GraphProt	8	0.669789
2	PUM2_K562	GraphProt	9	0.656197
2	PUM2_K562	GraphProt	10	0.638821
2	QKI_HepG2	GraphProt	1	0.832702
2	QKI_HepG2	GraphProt	2	0.844698
2	QKI_HepG2	GraphProt	3	0.838291
2	QKI_HepG2	GraphProt	4	0.836387
2	QKI_HepG2	GraphProt	5	0.787418
2	QKI_HepG2	GraphProt	6	0.851717
2	QKI_HepG2	GraphProt	7	0.856481
2	QKI_HepG2	GraphProt	8	0.839726
2	QKI_HepG2	GraphProt	9	0.827002
2	QKI_HepG2	GraphProt	10	0.804009
2	RBFOX2_K562	GraphProt	1	0.786745
2	RBFOX2_K562	GraphProt	2	0.771608
2	RBFOX2_K562	GraphProt	3	0.753815
2	RBFOX2_K562	GraphProt	4	0.772755
2	RBFOX2_K562	GraphProt	5	0.769418
2	RBFOX2_K562	GraphProt	6	0.74985
2	RBFOX2_K562	GraphProt	7	0.766027
2	RBFOX2_K562	GraphProt	8	0.76738
2	RBFOX2_K562	GraphProt	9	0.785651
2	RBFOX2_K562	GraphProt	10	0.76295
2	SF3B4_K562	GraphProt	1	0.788647
2	SF3B4_K562	GraphProt	2	0.80267
2	SF3B4_K562	GraphProt	3	0.781977
2	SF3B4_K562	GraphProt	4	0.765509
2	SF3B4_K562	GraphProt	5	0.787615
2	SF3B4_K562	GraphProt	6	0.767771
2	SF3B4_K562	GraphProt	7	0.765615
2	SF3B4_K562	GraphProt	8	0.766308
2	SF3B4_K562	GraphProt	9	0.761808
2	SF3B4_K562	GraphProt	10	0.762719
2	SFPQ_HepG2	GraphProt	1	0.79313
2	SFPQ_HepG2	GraphProt	2	0.764407
2	SFPQ_HepG2	GraphProt	3	0.77478
2	SFPQ_HepG2	GraphProt	4	0.785179
2	SFPQ_HepG2	GraphProt	5	0.772665
2	SFPQ_HepG2	GraphProt	6	0.79565
2	SFPQ_HepG2	GraphProt	7	0.773505
2	SFPQ_HepG2	GraphProt	8	0.774314
2	SFPQ_HepG2	GraphProt	9	0.793996
2	SFPQ_HepG2	GraphProt	10	0.775499
2	SMNDC1_K562	GraphProt	1	0.84774
2	SMNDC1_K562	GraphProt	2	0.8583
2	SMNDC1_K562	GraphProt	3	0.858876
2	SMNDC1_K562	GraphProt	4	0.839817
2	SMNDC1_K562	GraphProt	5	0.846342
2	SMNDC1_K562	GraphProt	6	0.855793
2	SMNDC1_K562	GraphProt	7	0.849545
2	SMNDC1_K562	GraphProt	8	0.859164
2	SMNDC1_K562	GraphProt	9	0.859597
2	SMNDC1_K562	GraphProt	10	0.859072
2	SRSF1_HepG2	GraphProt	1	0.917904
2	SRSF1_HepG2	GraphProt	2	0.93909
2	SRSF1_HepG2	GraphProt	3	0.930018
2	SRSF1_HepG2	GraphProt	4	0.943589
2	SRSF1_HepG2	GraphProt	5	0.918461
2	SRSF1_HepG2	GraphProt	6	0.931046
2	SRSF1_HepG2	GraphProt	7	0.926796
2	SRSF1_HepG2	GraphProt	8	0.929511
2	SRSF1_HepG2	GraphProt	9	0.924794
2	SRSF1_HepG2	GraphProt	10	0.935705
2	TAF15_HepG2	GraphProt	1	0.889248
2	TAF15_HepG2	GraphProt	2	0.887293
2	TAF15_HepG2	GraphProt	3	0.879398
2	TAF15_HepG2	GraphProt	4	0.893688
2	TAF15_HepG2	GraphProt	5	0.888513
2	TAF15_HepG2	GraphProt	6	0.886393
2	TAF15_HepG2	GraphProt	7	0.888927
2	TAF15_HepG2	GraphProt	8	0.888175
2	TAF15_HepG2	GraphProt	9	0.880723
2	TAF15_HepG2	GraphProt	10	0.893991
2	TARDBP_K562	GraphProt	1	0.974506
2	TARDBP_K562	GraphProt	2	0.975202
2	TARDBP_K562	GraphProt	3	0.973645
2	TARDBP_K562	GraphProt	4	0.978544
2	TARDBP_K562	GraphProt	5	0.969974
2	TARDBP_K562	GraphProt	6	0.968687
2	TARDBP_K562	GraphProt	7	0.97937
2	TARDBP_K562	GraphProt	8	0.967409
2	TARDBP_K562	GraphProt	9	0.975664
2	TARDBP_K562	GraphProt	10	0.977001
2	TIA1_K562	GraphProt	1	0.794104
2	TIA1_K562	GraphProt	2	0.796857
2	TIA1_K562	GraphProt	3	0.7978
2	TIA1_K562	GraphProt	4	0.795222
2	TIA1_K562	GraphProt	5	0.81224
2	TIA1_K562	GraphProt	6	0.82292
2	TIA1_K562	GraphProt	7	0.79803
2	TIA1_K562	GraphProt	8	0.782709
2	TIA1_K562	GraphProt	9	0.802545
2	TIA1_K562	GraphProt	10	0.789803
2	U2AF2_HepG2	GraphProt	1	0.792558
2	U2AF2_HepG2	GraphProt	2	0.807427
2	U2AF2_HepG2	GraphProt	3	0.839874
2	U2AF2_HepG2	GraphProt	4	0.814209
2	U2AF2_HepG2	GraphProt	5	0.809894
2	U2AF2_HepG2	GraphProt	6	0.806766
2	U2AF2_HepG2	GraphProt	7	0.806197
2	U2AF2_HepG2	GraphProt	8	0.803598
2	U2AF2_HepG2	GraphProt	9	0.782305
2	U2AF2_HepG2	GraphProt	10	0.814444
2	UPF1_K562	GraphProt	1	0.675275
2	UPF1_K562	GraphProt	2	0.705546
2	UPF1_K562	GraphProt	3	0.683608
2	UPF1_K562	GraphProt	4	0.694689
2	UPF1_K562	GraphProt	5	0.692815
2	UPF1_K562	GraphProt	6	0.681787
2	UPF1_K562	GraphProt	7	0.67464
2	UPF1_K562	GraphProt	8	0.670725
2	UPF1_K562	GraphProt	9	0.694628
2	UPF1_K562	GraphProt	10	0.699482

## Sheet: Table S4
Table S4: Two-sided Wilcoxon Test on Table S3 single fold AUCs, to determine significantly different AUCs between methods and single datasets. Calculated p-values for two method comparions are shown: RNAProt vs. GraphProt, and RNAProt vs. DeepCLIP.
	P-value not significant, i.e., AUC distributions not significantly different
	RNAProt significantly better than GraphProt/DeepCLIP
	GraphProt significantly better than RNAProt
	DeepCLIP significantly better than RNAProt
	Test p-value
Dataset ID	DeepCLIP vs. RNAProt	RNAProt vs. GraphProt
ALKBH5_Baltz2012	2.16502e-05	2.16502e-05
C17ORF85_Baltz2012	0.00105003	0.00388621
C22ORF28_Baltz2012	0.739364	0.279861
CAPRIN1_Baltz2012	0.000487129	0.000324753
CLIPSEQ_AGO2	1.08251e-05	1.08251e-05
CLIPSEQ_ELAVL1	2.16502e-05	1.08251e-05
CLIPSEQ_SFRS1	7.57756e-05	1.08251e-05
ICLIP_HNRNPC	1.08251e-05	1.08251e-05
ICLIP_TDP43	1.08251e-05	1.08251e-05
ICLIP_TIA1	1.08251e-05	1.08251e-05
ICLIP_TIAL1	1.08251e-05	1.08251e-05
PARCLIP_AGO1234	1.08251e-05	1.08251e-05
PARCLIP_ELAVL1A	0.0185434	1.08251e-05
PARCLIP_ELAVL1	1.08251e-05	1.08251e-05
PARCLIP_EWSR1	1.08251e-05	1.08251e-05
PARCLIP_FUS	0.000205677	1.08251e-05
PARCLIP_HUR	1.08251e-05	1.08251e-05
PARCLIP_IGF2BP123	1.08251e-05	1.08251e-05
PARCLIP_MOV10	2.16502e-05	1.08251e-05
PARCLIP_PUM2	1.08251e-05	1.08251e-05
PARCLIP_QKI	0.00519604	1.08251e-05
PARCLIP_TAF15	0.000129901	1.08251e-05
ZC3H7B_Baltz2012	0.105122	0.217563
AGGF1_HepG2	0.000129901	1.08251e-05
BUD13_K562	0.190316	1.08251e-05
CSTF2T_HepG2	0.000487129	1.08251e-05
DDX55_HepG2	0.00150469	1.08251e-05
EFTUD2_HepG2	7.57756e-05	1.08251e-05
EWSR1_K562	0.00388621	1.08251e-05
FASTKD2_HepG2	0.000487129	1.08251e-05
FMR1_K562	0.0288056	1.08251e-05
FUS_HepG2	0.217563	1.08251e-05
FXR2_K562	0.075256	1.08251e-05
HNRNPA1_K562	0.00150469	1.08251e-05
HNRNPC_HepG2	0.035463	1.08251e-05
HNRNPK_HepG2	0.000129901	1.08251e-05
IGF2BP1_HepG2	0.00208924	1.08251e-05
KHDRBS1_K562	0.105122	1.08251e-05
LIN28B_K562	0.000324753	1.08251e-05
PCBP2_HepG2	0.00287947	1.08251e-05
PTBP1_HepG2	0.0232306	1.08251e-05
PUM2_K562	7.57756e-05	1.08251e-05
QKI_HepG2	0.000487129	1.08251e-05
RBFOX2_K562	1.08251e-05	1.08251e-05
SF3B4_K562	2.16502e-05	1.08251e-05
SFPQ_HepG2	4.33004e-05	1.08251e-05
SMNDC1_K562	1.08251e-05	1.08251e-05
SRSF1_HepG2	0.00684146	1.08251e-05
TAF15_HepG2	0.000205677	1.08251e-05
TARDBP_K562	0.190316	4.33004e-05
TIA1_K562	0.739364	1.08251e-05
U2AF2_HepG2	0.970512	1.08251e-05
UPF1_K562	1.08251e-05	1.08251e-05

## Sheet: Table S5
Table S5: Hold out validation results for DeepRAM and RNAProt. Results for the first benchmark set, containing 23 CLIP-seq datasets from 20 different RBPs and various CLIP-seq protocols.
	DeepRAM	RNAProt
Dataset_ID	AUC	AUC
ALKBH5_Baltz2012	0.72618	0.656604
C17ORF85_Baltz2012	0.822041	0.772104
C22ORF28_Baltz2012	0.758735	0.74848
CAPRIN1_Baltz2012	0.752054	0.754764
CLIPSEQ_AGO2	0.748165	0.745748
CLIPSEQ_ELAVL1	0.963916	0.978644
CLIPSEQ_SFRS1	0.898978	0.895008
ICLIP_HNRNPC	0.954111	0.971748
ICLIP_TDP43	0.875049	0.894248
ICLIP_TIA1	0.916427	0.921288
ICLIP_TIAL1	0.897692	0.903376
PARCLIP_AGO1234	0.786981	0.817932
PARCLIP_ELAVL1A	0.962248	0.973288
PARCLIP_ELAVL1	0.923939	0.937308
PARCLIP_EWSR1	0.948609	0.947768
PARCLIP_FUS	0.968247	0.968668
PARCLIP_HUR	0.98755	0.988312
PARCLIP_IGF2BP123	0.873585	0.87542
PARCLIP_MOV10	0.770385	0.801068
PARCLIP_PUM2	0.938895	0.940436
PARCLIP_QKI	0.959469	0.958708
PARCLIP_TAF15	0.959875	0.976856
ZC3H7B_Baltz2012	0.714251	0.698028
Mean	0.874234	0.875035

## Sheet: Table S6
Table S6: Hold out validation results for DeepRAM and RNAProt. Results for the second benchmark set, containing 30 eCLIP datasets from 30 different RBPs.
	DeepRAM	RNAProt
Dataset_ID	AUC	AUC
AGGF1_HepG2	0.868901	0.863807
BUD13_K562	0.879103	0.853533
CSTF2T_HepG2	0.949697	0.956399
DDX55_HepG2	0.793455	0.776342
EFTUD2_HepG2	0.900681	0.903766
EWSR1_K562	0.899413	0.898076
FASTKD2_HepG2	0.881886	0.86704
FMR1_K562	0.91977	0.90349
FUS_HepG2	0.877675	0.88009
FXR2_K562	0.93099	0.924001
HNRNPA1_K562	0.920184	0.939963
HNRNPC_HepG2	0.971455	0.97377
HNRNPK_HepG2	0.976647	0.982252
IGF2BP1_HepG2	0.858443	0.872253
KHDRBS1_K562	0.894764	0.921601
LIN28B_K562	0.868707	0.85022
PCBP2_HepG2	0.97414	0.978067
PTBP1_HepG2	0.956129	0.954783
PUM2_K562	0.722846	0.720554
QKI_HepG2	0.895145	0.901364
RBFOX2_K562	0.847847	0.850299
SF3B4_K562	0.87359	0.863833
SFPQ_HepG2	0.820503	0.813417
SMNDC1_K562	0.894383	0.884754
SRSF1_HepG2	0.947588	0.959677
TAF15_HepG2	0.905017	0.919415
TARDBP_K562	0.977945	0.982371
TIA1_K562	0.905476	0.903728
U2AF2_HepG2	0.926798	0.940681
UPF1_K562	0.746074	0.762526
Mean	0.892842	0.893402

## Sheet: Table S7
Table S7: Single model training runtime comparison for GraphProt, DeepCLIP, and RNAProt. Runtime is given in minutes (min), together with the mean runtime over three runs for each method.
	GraphProt	DeepCLIP	RNAProt
Run	Runtime (min)	Runtime (min)	Runtime (min)
1	0.733333	38.6167	1.2
2	0.666667	36.4	1.1
3	0.616667	37.2167	1.3
Mean	0.672222	37.4111	1.2
